# Supplementary material for: Detection of Fusobaterium nucleatum in feces and colorectal mucosa as a risk factor for colorectal cancer: a systematic review and meta-analysis
Source: Syst Rev. 2020 Dec 3;9:276. doi: 10.1186/s13643-020-01526-z (PMC7716586; doi:10.1186/s13643-020-01526-z)
Supplement: Supplementary file 2 — Additional file 2. Supplementary material. [file 13643_2020_1526_MOESM2_ESM.xlsx]

## Sheet: Full-text assessed eligibility
Excluded	S, am A, Lyssiotis CA, et al. A colorectal cancer classification system that associates cellular phenotype and responses to therapy %J Nat Med.19(5):619-25.
Excluded	Abed J, Maalouf N, Parhi L, et al. Tumor Targeting by Fusobacterium nucleatum: A Pilot Study and Future Perspectives. 2017;7:295.
Excluded	Ahn J, Sinha R, Pei Z, et al. Human gut microbiome and risk for colorectal cancer %J J Natl Cancer Inst.105(24):1907-11.
Excluded	Allali I, Delgado S, Marron PI, et al. Gut microbiome compositional and functional differences between tumor and non-tumor adjacent tissues from cohorts from the US and Spain. 2015;6(3):161-72.
Included	Amitay EL, Werner S, Vital M, et al. Fusobacterium and colorectal cancer: causal factor or passenger? Results from a large colorectal cancer screening study.38(8):781-88.
Excluded	Baxter NT, Ruffin MT, Rogers MAM, Schloss PD. Microbiota-based model improves the sensitivity of fecal immunochemical test for detecting colonic lesions %J Genome Medicine.8:10.
Excluded	Burns MB, Lynch J, Starr TK, Knights D, Blekhman R. Virulence genes are a signature of the microbiome in the colorectal tumor microenvironment. 2015;7(1):55.
Excluded	Castellarin M, Warren RL, Freeman JD, et al. Fusobacterium nucleatum infection is prevalent in human colorectal carcinoma %J Genome Research.22(2):299-306.
Excluded	Chen W, Liu F, Ling Z, Tong X, Xiang C. Human intestinal lumen and mucosa-associated microbiota in patients with colorectal cancer. 2012;7(6):e39743.
Excluded	Chen YY, Peng Y, Yu JH, et al. Invasive Fusobacterium nucleatum activates beta-catenin signaling in colorectal cancer via a TLR4/P-PAK1 cascade %J Oncotarget.8(19):31705-17.
Excluded	Cremonesi E, Governa V, Garzon JFG, et al. Gut microbiota modulate T cell trafficking into human colorectal cancer %J Gut.67(11):1984-94.
Excluded	Dai Z, Coker OO, Nakatsu G, et al. Multi-cohort analysis of colorectal cancer metagenome identified altered bacteria across populations and universal bacterial markers.6(1):70.
Excluded	Dalerba P, Kalisky T, Sahoo D, et al. Single-cell dissection of transcriptional heterogeneity in human colon tumors %J Nat Biotechnol.29(12):1120-7.
Excluded	Dejea CM, Wick EC, Hechenbleikner EM, et al. Microbiota organization is a distinct feature of proximal colorectal cancers.111(51):18321-6.
Excluded	Deng X, Li Z, Li G, et al. Comparison of Microbiota in Patients Treated by Surgery or Chemotherapy by 16S rRNA Sequencing Reveals Potential Biomarkers for Colorectal Cancer Therapy. 2018;9:1607.
Excluded	Drewes JL, White JR, Dejea CM, et al. High-resolution bacterial 16S rRNA gene profile meta-analysis and biofilm status reveal common colorectal cancer consortia. 2017;3:34.
Included	Eklof V, Lofgren-Burstrom A, Zingmark C, et al. Cancer-associated fecal microbial markers in colorectal cancer detection.141(12):2528-36.
Included	Flanagan L, Schmid J, Ebert M, et al. Fusobacterium nucleatum associates with stages of colorectal neoplasia development, colorectal cancer and disease outcome %J European Journal of Clinical Microbiology & Infectious Diseases.33(8):1381-90.
Included	Fukugaiti MH, Ignacio A, F, et al. High occurrence of Fusobacterium nucleatum and Clostridium difficile in the intestinal microbiota of colorectal carcinoma patients %J Brazilian Journal of Microbiology.46(4):1135-40.
Excluded	Gao R, Kong C, Huang L, et al. Mucosa-associated microbiota signature in colorectal cancer %J European Journal of Clinical Microbiology & Infectious Diseases.36(11):2073-83.
Excluded	Gaskins HR, Zoetendal EG, Ogino S, et al. CpG island methylator phenotype-low (CIMP-low) in colorectal cancer: possible associations with male sex and KRAS mutations %J Nat Commun.8(5):582-8.
Included	Guo S, Li L, Xu B, et al. A Simple and Novel Fecal Biomarker for Colorectal Cancer: Ratio of Fusobacterium Nucleatum to Probiotics Populations, Based on Their Antagonistic Effect %J Clinical Chemistry.64(9):1327-37.
Excluded	Hale VL, Jeraldo P, Chen J, et al. Distinct microbes, metabolites, and ecologies define the microbiome in deficient and proficient mismatch repair colorectal cancers.10(1):78.
Excluded	Huanlong Q, Gao Z, Yang Y, Gao R, Hong L. SUN-LB032: Combination of Fusobacterium nucleatum and Pseudomonas fragi as Potential Microbiota-Markers Associated with Progress and Prognosis in Colorectal Cancer. 2015;34:S246-S46.
Excluded	Ito M, Kanno S, Nosho K, et al. Association of Fusobacterium nucleatum with clinical and molecular features in colorectal serrated pathway %J International Journal of Cancer.137(6):1258-68.
Excluded	Kasai C, Sugimoto K, Moritani I, et al. Comparison of human gut microbiota in control subjects and patients with colorectal carcinoma in adenoma: Terminal restriction fragment length polymorphism and next-generation sequencing analyses %J Oncol Rep.35(1):325-33.
Excluded	Kato I, Vasquez A, Moyerbrailean G, et al. Nutritional Correlates of Human Oral Microbiome %J J Am Coll Nutr.36(2):88-98.
Excluded	Komiya Y, Shimomura Y, Higurashi T, et al. Patients with colorectal cancer have identical strains of Fusobacterium nucleatum in their colorectal cancer and oral cavity. 2018;22.
Excluded	Kostic AD, Chun E, Robertson L, et al. Fusobacterium nucleatum potentiates intestinal tumorigenesis and modulates the tumor-immune microenvironment %J Cell Host & Microbe.14(2):207-15.
Excluded	Kostic AD, Gevers D, Pedamallu CS, et al. Genomic analysis identifies association of Fusobacterium with colorectal carcinoma %J Genome Res.22(2):292-8.
Excluded	Kosuke M, Yasutaka S, Reiko N, et al. Fusobacterium nucleatum and T Cells in Colorectal Carcinoma. 2015;1(5):653-61.
Excluded	Lee DW, Han SW, Kang JK, et al. Association Between Fusobacterium nucleatum, Pathway Mutation, and Patient Prognosis in Colorectal Cancer %J Annals of Surgical Oncology.25(11):3389-95.
Excluded	Li YY, Ge QX, Cao J, et al. Association of Fusobacterium nucleatum infection with colorectal cancer in Chinese patients %J World Journal of Gastroenterology.22(11):3227-33.
Included	Liang Q, Chiu J, Chen Y, et al. Fecal bacteria act as novel biomarkers for noninvasive diagnosis of colorectal cancer.23(8):2061-70.
Excluded	Liu L, Tabung FK, Zhang X, et al. Diets That Promote Colon Inflammation Associate With Risk of Colorectal Carcinomas That Contain Fusobacterium nucleatum %J Clinical Gastroenterology and Hepatology.16(10):1622-31.e3.
Excluded	Marchesi JR, Dutilh BE, Hall N, et al. Towards the human colorectal cancer microbiome. 2011;6(5):e20447.
Excluded	McCoy AN, Araujo-Perez F, Azcarate-Peril A, et al. Fusobacterium Is Associated with Colorectal Adenomas %J Plos One.8(1):8.
Excluded	Mehta RS, Mima K, Song MY, et al. Diet and Risk of Colorectal Cancer According to Intratumoral Fusobacterium Nucleatum Levels %J Gastroenterology.150(4):S154-S54.
Excluded	Mehta RS, Nishihara R, Cao Y, et al. Association of Dietary Patterns With Risk of Colorectal Cancer Subtypes Classified by Fusobacterium nucleatum in Tumor Tissue %J Jama Oncology.3(7):921-27.
Excluded	Mima K, Cao Y, Chan AT, et al. Fusobacterium nucleatum in Colorectal Carcinoma Tissue According to Tumor Location %J Clinical and Translational Gastroenterology.7:8.
Excluded	Mima K, Nishihara R, Qian ZR, et al. Fusobacterium nucleatum in colorectal carcinoma tissue and patient prognosis %J Gut.65(12):1973-80.
Included	Mira-Pascual L, Cabrera-Rubio R, Ocon S, et al. Microbial mucosal colonic shifts associated with the development of colorectal cancer reveal the presence of different bacterial and archaeal biomarkers. 2014;50(2):167-79.
Excluded	O'Keefe SJ, Li JV, Lahti L. Fat, fibre and cancer risk in African Americans and rural Africans.6:6342.
Excluded	Park CH, Han DS, Oh YH, et al. Role of Fusobacteria in the serrated pathway of colorectal carcinogenesis %J Sci Rep.6:25271.
Included	Repass J, Reproducibility Project: Cancer B, Iorns E, et al. Replication Study: Fusobacterium nucleatum infection is prevalent in human colorectal carcinoma %J eLife.7:13.
Included	Rezasoltani S, Sharafkhah M, Asadzadeh Aghdaei H, et al. Applying simple linear combination, multiple logistic and factor analysis methods for candidate fecal bacteria as novel biomarkers for early detection of adenomatous polyps and colon cancer %J Journal of Microbiological Methods.155:82-88.
Excluded	Richard ML, Liguori G, Lamas B, et al. Mucosa-associated microbiota dysbiosis in colitis associated cancer. 2018;9(2):131-42.
Excluded	Rubinstein MR, Wang XW, Liu WD, et al. Fusobacterium nucleatum Promotes Colorectal Carcinogenesis by Modulating E-Cadherin/beta-Catenin Signaling via its FadA Adhesin %J Cell Host & Microbe.14(2):195-206.
Included	Russo E, Bacci G, Chiellini C, et al. Preliminary comparison of oral and intestinal human microbiota in patients with colorectal cancer: A pilot study.8(2699).
Excluded	Shigefuku R, Watanabe T, Ehira T, et al. Nine cases of pyogenic liver abscesses caused by fusobacterium: Review and literature in Japan. [Japanese]. 2018;59(1):23-32.
Included	Suehiro Y, Sakai K, Nishioka M, et al. Highly sensitive stool DNA testing of Fusobacterium nucleatum as a marker for detection of colorectal tumours in a Japanese population %J Annals of Clinical Biochemistry.54(1):86-91.
Excluded	Sun Y, An QM, Tian XY, et al. Fusobacterium nucleatum infection is correlated with tumor metastasis and postoperative survival of colorectal cancer patients in China. 2016;5(5):579-88.
Excluded	Sze MA, Baxter NT, Ruffin MT, Rogers MAM, Schloss PD. Normalization of the microbiota in patients after treatment for colonic lesions %J Microbiome.5:10.
Excluded	Tahara T, Yamamoto E, Suzuki H, et al. Fusobacterium in Colonic Flora and Molecular Features of Colorectal Carcinoma %J Cancer Research.74(5):1311-18.
Excluded	Thomas AM, Jesus EC, Lopes A, et al. Tissue-Associated Bacterial Alterations in Rectal Carcinoma Patients Revealed by 16S rRNA Community Profiling %J Frontiers in Cellular and Infection Microbiology.6:13.
Excluded	Tilg H, Datz C, Wang J, et al. Microbiota disbiosis is associated with colorectal cancer. 2015;6:20.
Excluded	Toychiev A, Abdujapparov S, Imamov A, et al. Intestinal helminths and protozoan infections in patients with colorectal cancer: prevalence and possible association with cancer pathogenesis %J Parasitology Research.117(12):3715-23.
Excluded	Viljoen KS, Dakshinamurthy A, Goldberg P, Blackburn JM. Quantitative profiling of colorectal cancer-associated bacteria reveals associations between fusobacterium spp., enterotoxigenic Bacteroides fragilis (ETBF) and clinicopathological features of colorectal cancer. 2015;10(3):e0119462.
Included	Vogtmann E, Hua X, Zeller G, et al. Colorectal Cancer and the Human Gut Microbiome: Reproducibility with Whole-Genome Shotgun Sequencing. 2016;11(5):e0155362.
Included	Wang HF, Li LF, Guo SH, et al. Evaluation of antibody level against Fusobacterium nucleatum in the serological diagnosis of colorectal cancer %J Scientific Reports.6:10.
Included	Wang T, Cai G, Qiu Y, et al. Structural segregation of gut microbiota between colorectal cancer patients and healthy volunteers %J Isme j.6(2):320-9.
Excluded	Warren RL, Freeman DJ, Pleasance S, et al. Co-occurrence of anaerobic bacteria in colorectal carcinomas %J Microbiome.1(1):16.
Included	Wong SH, Kwong TNY, Chow TC, et al. Quantitation of faecal Fusobacterium improves faecal immunochemical test in detecting advanced colorectal neoplasia.66(8):1441-48.
Included	Wu N, Yang X, Zhang R, et al. Dysbiosis signature of fecal microbiota in colorectal cancer patients %J Microb Ecol.66(2):462-70.
Included	Xie YH, Gao QY, Cai GX, et al. Fecal Clostridium symbiosum for Noninvasive Detection of Early and Advanced Colorectal Cancer: Test and Validation Studies %J EBioMedicine.25:32-40.
Excluded	Xu KH, Jiang B. Analysis of Mucosa-Associated Microbiota in Colorectal Cancer %J Medical Science Monitor.23:9.
Excluded	Yamamura K, Baba Y, Miyake K, et al. Fusobacterium nucleatum in gastroenterological cancer: Evaluation of measurement methods using quantitative polymerase chain reaction and a literature review %J Oncology Letters.14(6):6373-78.
Excluded	Yamaoka Y, Suehiro Y, Hashimoto S, et al. Fusobacterium nucleatum as a prognostic marker of colorectal cancer in a Japanese population %J Journal of Gastroenterology.53(4):517-24.
Excluded	Yan X, Liu L, Li H, Qin H, Sun Z. Clinical significance of Fusobacterium nucleatum, epithelial-mesenchymal transition, and cancer stem cell markers in stage III/IV colorectal cancer patients. 2017;10:5031-46.
Excluded	Yazici C, Wolf PG, Kim H, et al. Race-dependent association of sulfidogenic bacteria with colorectal cancer %J Gut.66(11):1983-94.
Excluded	Ye XC, Wang R, Bhattacharya R, et al. Fusobacterium nucleatum subspecies animalis influences pro-inflammatory cytokine expression and monocyte activation in human colorectal tumors %J Cancer Research.77:2.
Excluded	Yoon H, Kim N, Park JH, et al. Comparisons of Gut Microbiota Among Healthy Control, Patients With Conventional Adenoma, Sessile Serrated Adenoma, and Colorectal Cancer %J Journal of Cancer Prevention.22(2):108-14.
Included	Yu J, Chen Y, Fu X, et al. Invasive Fusobacterium nucleatum may play a role in the carcinogenesis of proximal colon cancer through the serrated neoplasia pathway.139(6):1318-26.
Included	Yu J, Feng Q, Wong SH, et al. Metagenomic analysis of faecal microbiome as a tool towards targeted non-invasive biomarkers for colorectal cancer. 2017;66(1):70-78.
Included	Yu YN, Yu TC, Zhao HJ, et al. Berberine may rescue Fusobacterium nucleatum-induced colorectal tumorigenesis by modulating the tumor microenvironment %J Oncotarget.6(31):32013-26.
Excluded	Zackular JP, Rogers MAM, Ruffin MT, Schloss PD. The Human Gut Microbiome as a Screening Tool for Colorectal Cancer %J Cancer Prevention Research.7(11):1112-21.
Excluded	Zeller G, Tap J, Voigt AY, et al. Potential of fecal microbiota for early-stage detection of colorectal cancer %J Mol Syst Biol.10:766.
Excluded	Zhang J, Lu XL, Zhao G, et al. [Relationships between the enrichment of ETBF, Fn, Hp in intestinal and colorectal cancer] %J Chung-Hua Chung Liu Tsa Chih [Chinese Journal of Oncology].40(2):99-104.
Included	Zhang YZ, Yu X, Yu ED, et al. Changes in gut microbiota and plasma inflammatory factors across the stages of colorectal tumorigenesis: a case-control study %J Bmc Microbiology.18:10.
Excluded	Zhou Y, He H, Xu H, et al. Association of oncogenic bacteria with colorectal cancer in South China %J Oncotarget.7(49):80794-802.
Excluded	Bundgaard-Nielsen, C., et al. (2019). "The presence of bacteria varies between colorectal adenocarcinomas, precursor lesions and non-malignant tissue." BMC Cancer 19(1): 1-13.
Excluded	Clos-Garcia, M., et al. (2020). "Integrative Analysis of Fecal Metagenomics and Metabolomics in Colorectal Cancer." Cancers 12(5).
Excluded	Grobbee, E. J., et al. (2020). "First steps towards combining faecal immunochemical testing with the gut microbiome in colorectal cancer screening." United European Gastroenterology Journal 8(3): 293-302.
Excluded	Gupta, A., et al. (2019). "Association of Flavonifractor plautii, a Flavonoid-Degrading Bacterium, with the Gut Microbiome of Colorectal Cancer Patients in India." Msystems 4(6).
Included	Kashani, N., et al. (2020). "FadA-positive Fusobacterium nucleatum is prevalent in biopsy specimens of Iranian patients with colorectal cancer." New Microbes and New Infections 34 (no pagination).
Excluded	Kharrat, N., et al. (2019). "Data mining analysis of human gut microbiota links Fusobacterium spp. with colorectal cancer onset." Bioinformation 15(6): 372-379.
Excluded	Li, T., et al. (2020). "A novel faecal Lachnoclostridium marker for the non-invasive diagnosis of colorectal adenoma and cancer." Gut 69(7): 1248-1257.
Excluded	Liang, J. Q., et al. (2020). "Fecal microbial DNA markers serve for screening colorectal neoplasm in asymptomatic subjects." Journal of Gastroenterology and Hepatology.
Excluded	Liu, W., et al. (2020). "Study of the Relationship between Microbiome and Colorectal Cancer Susceptibility Using 16SrRNA Sequencing." BioMed Research International: 1-17.
Included	Liu, X., et al. (2020). "Alterations of the Predominant Fecal Microbiota and Disruption of the Gut Mucosal Barrier in Patients with Early-Stage Colorectal Cancer." BioMed Research International 2020.
Excluded	Madhloom, Z. S., et al. (2020). "The role of microbiota fusobacteriumnucleatum as a possibly important etiological factor in the initiation and progression of colorectal cancer." Indian Journal of Public Health Research and Development 11(4): 1297-1302.
Excluded	Saffarian, A., et al. (2019). "Crypt- and Mucosa-Associated Core Microbiotas in Humans and Their Alteration in Colon Cancer Patients." Mbio 10(4).
Excluded	Saito, K., et al. (2019). "Metagenomic analyses of the gut microbiota associated with colorectal adenoma." PLoS ONE [Electronic Resource] 14(2): e0212406.
Excluded	Tarallo, S., et al. (2019). "Altered fecal small RNA profiles in colorectal cancer reflect gut microbiome composition in stool samples." Msystems 4(5).
Included	Tunsjo, H. S., et al. (2020). "Detection of Fusobacterium nucleatum in stool and colonic tissues from Norwegian colorectal cancer patients (vol 38, pg 1367, 2019)." European Journal of Clinical Microbiology & Infectious Diseases 39(1): 213-213.
Excluded	Xia, X., et al. (2020). "Bacteria pathogens drive host colonic epithelial cell promoter hypermethylation of tumor suppressor genes in colorectal cancer." Microbiome 8(1).
Excluded	Yachida, S., et al. (2019). "Metagenomic and metabolomic analyses reveal distinct stage-specific phenotypes of the gut microbiota in colorectal cancer." Nature Medicine 25(6): 968-976.
Excluded	Yang, T. W., et al. (2019). "Enterotype-based Analysis of Gut Microbiota along the Conventional Adenoma-Carcinoma Colorectal Cancer Pathway." Scientific Reports 9.

## Sheet: Included-general information 
study_id					Country		Localisation des Tms	Design as reported by author	Design by reviewer		Participants' groups			Matching or Adjusting OR		HC and CRC selection		HC and CRC recruitment place		One center/Multicenter	Specimen type (Only the ones that were compared between CRC&HC)		Specimen collection time (Only the ones that were compared between CRC&HC)		Taxonomic level analysed				Exposition measure						Measure of association
	authors	title	publication_year	Journal		Centre/Hôp				Study objectives category	Healthy controls (HC)	CRC	Other groups	Yes/No	Factors	HC	CRC	HC	CRC		Tissues	Stool	Stool	Tissues or Swab*	Phylum (Fusobacteria)	Genus (Fusobacterium)	Species (F.nucleatum)	Subspecies (5 max)	Prevalence of F infection	Prevalence of F infection def =% de personnes avec F ou Fn positif	Relative abundance (RA)= % de F (ou Fn) sut total des bactéries	Fold change of RA	Relative Quantification (RQ)	Fold change of RQ	OR brut	OR adjusted
1	Amitay, E. L.; Werner, S.; Vital, M.; Pieper, D. H.; Hofler, D.; Gierse, I. J.; Butt, J.; Balavarca, Y.; Cuk, K.; Brenner, H.	Fusobacterium and colorectal cancer: causal factor or passenger? Results from a large colorectal cancer screening study	2017	Carcinogenesis	Germany		CRC	Participants from another study:BliTz study Blitz study: prospective study	Nested case-control	Association Fn&CRC	Yes	Yes	Yes	No	na	Random sample Free of CR neoplasms or diagnosed with hyperplastic polyps	All participants diagnosed with CRC	Colonoscopy	College, Fudan University	One center	No	Yes	Before colonoscopy	na	No	Yes	Yes	Yes	Yes	Yes	Yes	No	No	No	No	No
2	Yu, Y. N.; Yu, T. C.; Zhao, H. J.; Sun, T. T.; Chen, H. M.; Chen, H. Y.; An, H. F.; Weng, Y. R.; Yu, J.; Li, M.; Qin, W. X.; Ma, X.; Shen, N.; Hong, J.; Fang, J. Y.	Berberine may rescue Fusobacterium nucleatum-induced colorectal tumorigenesis by modulating the tumor microenvironment	2015	Oncotarget	China	Renji Hospital	CRC	Cross-sectional	Case-control	Association Fn&CRC	Yes	Yes	Yes	No	na	consecutive patients	consecutive patients	colonoscopy	colonoscopy or colorectal carcinoma surgery	One center	Yes	Yes	nm	Left tissues	Yes	Yes	Yes	No	No	na	Yes	Yes	No	No	No	No
3	Zhang, Y. Z.; Yu, X.; Yu, E. D.; Wang, N.; Cai, Q. C.; Shuai, Q.; Yan, F. H.; Jiang, L. F.; Wang, H. X.; Liu, J. X.; Chen, Y.; Li, Z. S.; Jiang, Q. W.	Changes in gut microbiota and plasma inflammatory factors across the stages of colorectal tumorigenesis: a case-control study	2018	Bmc Microbiology	China	Changhai Hospital in Shanghai in 2014-2015	CRC	Case-control	Case-control	Association Fn&CRC	Yes	Yes	Yes	Yes	Age and gender	outpatients frequently matched with CRC patients by gender and age	Outpatients who were undergoing colonoscopy at a specific time and a specific hospital	colonoscopy	colonoscopy	One center	No	Yes	Before colonoscopy	na	No	No	Yes	No	No	na	Yes	No	No	No	No	No
4	Flanagan, L.; Schmid, J.; Ebert, M.; Soucek, P.; Kunicka, T.; Liska, V.; Bruha, J.; Neary, P.; Dezeeuw, N.; Tommasino, M.; Jenab, M.; Prehn, J. H.; Hughes, D. J.	Fusobacterium nucleatum associates with stages of colorectal neoplasia development, colorectal cancer and disease outcome	2014	European Journal of Clinical Microbiology & Infectious Diseases	Ireland (voir commentaire)		CRC	Case-control	Case-control	Association Fn&CRC	Yes	Yes	Yes	No	na	Patients refered to the same hospital for colonoscopy, age&sex matched to cases	Patients who underwent surgical resection in a particular department and in a specific period of time (we don't know if they took all patients or selected cases)	Departments of Gastroenterology and Surgery	Departments of Gastroenterology and Surgery	étude multicentre mais données extraites d'un seul centre	No	Yes	nm	na	No	No	Yes	No	No	na	No	No	Yes	Yes	No	No
5	Fukugaiti, M. H.; Ignacio, A.; , Fern; es, M. R.; Ribeiro, U.; Nakano, V.; Avila-Campos, M. J.	High occurrence of Fusobacterium nucleatum and Clostridium difficile in the intestinal microbiota of colorectal carcinoma patients	2015	Brazilian Journal of Microbiology	Brazil		CRC	nm	Case-control	Association Fn&CRC	Yes	Yes	No	No	na	Patients visiting Cancer Institute of Sao Paulo State	Patients visiting Cancer Institute of Sao Paulo State	Cancer Institute of Sao Paulo State	Cancer Institute of Sao Paulo State	One center	No	Yes	Before colonoscopy	na	No	No	Yes	No	No	na	No	No	Yes	No	No	No
6	Suehiro, Y.; Sakai, K.; Nishioka, M.; Hashimoto, S.; Takami, T.; Higaki, S.; Shindo, Y.; Hazama, S.; Oka, M.; Nagano, H.; Sakaida, I.; Yamasaki, T.	Highly sensitive stool DNA testing of Fusobacterium nucleatum as a marker for detection of colorectal tumours in a Japanese population	2017	Annals of Clinical Biochemistry	Japan		CRC	nm	Case-control	Fn for diagnosis of CRC	Yes	Yes	No	No	na	nm	nm	nm	nm		No	Yes	Before colonoscopy or surgical treatment	na	No	No	Yes	No	Yes	over-abundance Binary= < or >260 copies of Fn	No	No	No	No	Yes	No
7	Rezasoltani, S.; Sharafkhah, M.; Asadzadeh Aghdaei, H.; Nazemalhosseini Mojarad, E.; Dabiri, H.; Akhavan Sepahi, A.; Modarressi, M. H.; Feizabadi, M. M.; Zali, M. R.	Applying simple linear combination, multiple logistic and factor analysis methods for candidate fecal bacteria as novel biomarkers for early detection of adenomatous polyps and colon cancer	2018	Journal of Microbiological Methods	Iran		CRC	Case-control	Case-control	Fn for diagnosis of CRC	Yes	Yes	Yes	No	na			colonoscopy	colonoscopy	One center	No	Yes		na	No	No	Yes	No	No	na	No	No	Yes	No	Yes	No
8	Eklof, V.; Lofgren-Burstrom, A.; Zingmark, C.; Edin, S.; Larsson, P.; Karling, P.; Alexeyev, O.; Rutegard, J.; Wikberg, M. L.; Palmqvist, R.	Cancer-associated fecal microbial markers in colorectal cancer detection	2017	International Journal of Cancer	Sweden		CRC	Nested case-control	Nested case-control	Fn for diagnosis of CRC	Yes	Yes	Yes	Yes	Age and gender	Patients recorded with no neoplastic finding, among Oupatients scheduled for colonoscopy during 2018-2013	all the 39 identified cases of CRC, among Oupatients scheduled for colonoscopy during 2018-2013	colonoscopy	colonoscopy	One center	No	Yes	Before colonoscopy	na	No	No	Yes	No	Yes		No	No	Yes	No	No	No
9	Guo, S.; Li, L.; Xu, B.; Li, M.; Zeng, Q.; Xiao, H.; Xue, Y.; Wu, Y.; Wang, Y.; Liu, W.; Zhang, G.	A Simple and Novel Fecal Biomarker for Colorectal Cancer: Ratio of Fusobacterium Nucleatum to Probiotics Populations, Based on Their Antagonistic Effect	2018	Clinical Chemistry	China	Cancer Centre of Sun Yat-sen University	CRC	nm	Case-control	Fn for diagnosis of CRC	Yes	Yes	Yes	No	na					Multicenter*	No	Yes		na	No	No	Yes	No	No	na	Yes	No	No	No	No	No
10	Liang, Q.; Chiu, J.; Chen, Y.; Huang, Y.; Higashimori, A.; Fang, J.; Brim, H.; Ashktorab, H.; Chien Ng, S.; Ng, S. S. M.; Zheng, S.; Chan, F. K. L.; Sung, J. J. Y.; Yu, J.	Fecal bacteria act as novel biomarkers for noninvasive diagnosis of colorectal cancer	2017	Clinical Cancer Research	China	Cohort I: Prince of Wales Hospital, the Chinese University of Hong Kong between 2009 and 2013	CRC	nm	Case-control	Fn for diagnosis of CRC	Yes	Yes	Yes	Yes*		undergoing screening colonoscopy	undergoing screening colonoscopy	colonoscopy	colonoscopy	Multicenter	No	Yes	before or one month after colonoscopy	na	No	No	Yes	No	No	na	No	No	Yes	No	Yes	Yes
						Cohort II: Renji Hospital, Shanghai Jiaotong University between 2014 and 2015
11	Mira-Pascual, L., Cabrera-Rubio, R., Ocon, S., Costales, P., Parra, A., Suarez, A., Moris, F., Rodrigo, L., Mira, A. and Collado, M. C.	Microbial mucosal colonic shifts associated with the development of colorectal cancer reveal the presence of different bacterial and archaeal biomarkers	2015	J Gastroenterol	Spain	Hospital Universitario Central of Asturias	CRC	nm	Case-control	Association Fn&CRC	Yes	Yes	Yes	Yes	Age and gender	selected randomly from the Gastroenterology Unit -asymptomatic patients included in a program of screening for familial first-degree colorectal cancer	selected randomly from the Gastroenterology Unit -adults who underwent ambulatory colonoscopy for any indication, and in whom neoplastic polyps or colorectal cancer were detected	Gastroenterology Unit	Gastroenterology Unit	One center	No*	Yes	at least 1 week before to colonoscopy		No	No	Yes	No	No	na	No	No	No	No	No	No
12	Repass, J.; Reproducibility Project: Cancer, Biology; Iorns, E.; Denis, A.; Williams, S. R.; Perfito, N.; Errington, T. M.	Replication Study: Fusobacterium nucleatum infection is prevalent in human colorectal carcinoma	2018	eLife	USA	iSpecimen (Lexington, Massachusetts)	CRC	nm	Case-control	Association Fn&CRC	Yes	Yes	Yes	Yes	age, gender, and ethnicity			Surgery	Surgery	One center	Yes	No	na	Surgery	No	No	Yes	No	Yes	q PCR positive puis confirmée par sequencing	No	No	No	No	No	No
13	Russo, E.; Bacci, G.; Chiellini, C.; Fagorzi, C.; Niccolai, E.; Taddei, A.; Ricci, F.; Ringressi, M. N.; Borrelli, R.; Melli, F.; Miloeva, M.; Bechi, P.; Mengoni, A.; Fani, R.; Amedei, A.	Preliminary comparison of oral and intestinal human microbiota in patients with colorectal cancer: A pilot study	2017	Frontiers in Microbiology	Italy	University Hospital of Careggi (AOUC), University of Florence	CRC	nm	Case-control	Association Fn&CRC	Yes	Yes	No	No*			undergoing surgical resections at the Unit of Surgery	Not mentionned	Surgery	One center	No	Yes	**the day before surgery	na	No	No	Yes	No	No	na	No	No	Yes***	No	No	No
14	Vogtmann, E.; Hua, X.; Zeller, G.; Sunagawa, S.; Voigt, A. Y.; Hercog, R.; Goedert, J. J.; Shi, J.; Bork, P.; Sinha, R.	Colorectal Cancer and the Human Gut Microbiome: Reproducibility with Whole-Genome Shotgun Sequencing	2016	PLoS One	USA	3 Washington, DC, area hospitals	CRC	Case-control	Case-control	Association Fn&CRC	Yes	Yes	No	Yes	gender and BMI	from contemporaneous patients awaiting elective surgery for nononcologic, nongastrointestinal conditions at these hospitals	newly diagnosed, histologically confirmed adenocarcinoma of the colon or rectum were recruited before initiation of treatment	three Washington, DC, area hospitals	three Washington, DC, area hospitals	3 hospitals of one center	No	Yes	Prior to surgery or other treatment	na	Yes	Yes	No	No	No	na	No	No	No	No	No	No
15	Wang, H. F.; Li, L. F.; Guo, S. H.; Zeng, Q. Y.; Ning, F.; Liu, W. L.; Zhang, G.	Evaluation of antibody level against Fusobacterium nucleatum in the serological diagnosis of colorectal cancer	2016	Scientific Reports	China	Cancer Centre of Sun Yat-sen University in	CRC	Case-control	Case-control	Fn for diagnosis of CRC	Yes	Yes	Yes	Yes	gender, previous handling and the time period of sample collection	healthy volunteers without inflammation	patients with primary CRC at the time of diagnosis before tumor resection	physical examination department at the Cancer Center of Sun Yat-Sen University	Cancer Center of Sun Yat-sen University	One center	No	Yes	nm	na	No	No	Yes	No	Yes	sample positive to Fn= Fn detected	No	No	No	No	No	No
16	Wang, T.; Cai, G.; Qiu, Y.; Fei, N.; Zhang, M.; Pang, X.; Jia, W.; Cai, S.; Zhao, L.	Structural segregation of gut microbiota between colorectal cancer patients and healthy volunteers	2012	Isme j	China	Shanghai Cancer Hospital, Shanghai Medical College, Fudan University	CRC	nm	Case-control	Segregation of the gut microbiota of CRC patients from healthy volunteers	Yes	Yes	No	No		healthy volunteers		Routine physical examination	Shanghai Cancer Hospital, Shanghai Medical		No	Yes	before surgery for CRC patients	na	Yes	No	No	No	No	na	No	No	No	No	No	No
17	Wong, S. H.; Kwong, T. N. Y.; Chow, T. C.; Luk, A. K. C.; Dai, R. Z. W.; Nakatsu, G.; Lam, T. Y. T.; Zhang, L.; Wu, J. C. Y.; Chan, F. K. L.; Ng, S. S. M.; Wong, M. C. S.; Ng, S. C.; Wu, W. K. K.; Yu, J.; Sung, J. J. Y.	Quantitation of faecal Fusobacterium improves faecal immunochemical test in detecting advanced colorectal neoplasia	2017	Gut	China	Shaw Endoscopy Centre at the Prince of Wales Hospital, the Chinese University of Hong Kong	CRC	nm	Case-control	Fn for diagnosis of CRC	Yes	Yes	Yes	No		selected randomly from a healthy cohort of individuals undergoing screening colonoscopy with normal colorectal mucosae	Stool samples were retrieved from the research stool bank, collected from individuals undergoing colonoscopy at the Shaw Endoscopy Centre at the Prince of Wales Hospital, the Chinese University of Hong Kong	outpatient gastroenterology clinics	outpatient gastroenterology clinics	One center	No	Yes	Before preparation to colonoscopy	na	No	No	Yes	No	No	na	Yes	Yes	No	No	No	No
18	Wu, N.; Yang, X.; Zhang, R.; Li, J.; Xiao, X.; Hu, Y.; Chen, Y.; Yang, F.; Lu, N.; Wang, Z.; Luan, C.; Liu, Y.; Wang, B.; Xiang, C.; Wang, Y.; Zhao, F.; Gao, G. F.; Wang, S.; Li, L.; Zhang, H.; Zhu, B.	Dysbiosis signature of fecal microbiota in colorectal cancer patients	2013	Microb Ecol	China	Cancer Institute and Hospital, Chinese Academy of Medical Sciences, Beijing	CRC	nm	Case-control	Fn for diagnosis of CRC	Yes	Yes	No	Yes	Age, gender and BMI			Not mentionned	Cancer Institute and Hospital	One center	No	Yes	nm	na	Yes	Yes	Yes	No	No	na	Yes	No	Yes	No	No	No
19	Xie, Y. H.; Gao, Q. Y.; Cai, G. X.; Sun, X. M.; Zou, T. H.; Chen, H. M.; Yu, S. Y.; Qiu, Y. W.; Gu, W. Q.; Chen, X. Y.; Cui, Y.; Sun, D.; Liu, Z. J.; Cai, S. J.; Xu, J.; Chen, Y. X.; Fang, J. Y.	Fecal Clostridium symbiosum for Noninvasive Detection of Early and Advanced Colorectal Cancer: Test and Validation Studies	2017	EBioMedicine	China	Fudan University Shanghai Cancer Center and ECRJ-East Campus of Renji hospital	CRC	Cross-sectional	Case-control	Fn for diagnosis of CRC	Yes	Yes	Yes	Yes	multivariable OR: age, gender, Fn, FIT test, deux autres marqueurs bactériens, histoire de diabète, histoire de hypertension	Volonteers: Healthy controls were those with normal or chronic inflammated colorectal mucosa	Volonteers: clinical phenotype was set by the endoscopic and pathological diagnosis.	2 cohortes indépendantes (=test cohort and validation cohort), chacune de deux centres différents des deux autres centres	2 cohortes indépendantes (=test cohort and validation cohort), chacune de deux centres différents des deux autres centres	Multicenter	No	Yes	before bowel preparation for any surgery or endoscopy	na	No	No	Yes	No	No	na	Yes	Yes	No	No	Yes	Yes
20	Yu, J.; Chen, Y.; Fu, X.; Zhou, X.; Peng, Y.; Shi, L.; Chen, T.; Wu, Y.	Invasive Fusobacterium nucleatum may play a role in the carcinogenesis of proximal colon cancer through the serrated neoplasia pathway	2016	International Journal of Cancer	China	Affiliated Hospital of Luzhou Medical College	CRC	nm	Case-control	Association Fn&CRC	Yes	Yes	Yes	No		patients undergoing colonoscopy or surgery Mucosae without neoplasia	patients undergoing colonoscopy or surgery	colonoscopy or surgery	colonoscopy or surgery	One center	Yes	No	na	colonoscopy or surgery	No	No	Yes	No	Yes	negative, low and a high abundance of Fn: the average number of bacteria per field was calculated. Negative = <5; low = between 5 and 20; high= >20 visualized FUS664 probes per field on average	No	No	No	No	No	No
21	Yu, J.; Feng, Q.; Wong, S. H.; Zhang, D.; Yi Liang, Q.; Qin, Y.; Tang, L.; Zhao, H.; Stenvang, J.; Li, Y.; Wang, X.; Chen, N.; Wu, W. K. K.; Al-Aama, J.; Nielsen, H. J.; Kiilerich, P.; Jensen, B. A. H.; Yau, T. O.; Lan, Z.; Jia, H.; Li, J.; Xiao, L.; Lam, T. Y. T.; Ng, S. C.; Cheng, A. S. L.; Wong, V. W. S.; Chan, F. K. L.; Xu, X.; Yang, H.; Madsen, L.; Datz, C.; Tilg, H.; Brunner, N.; Kristianse…	Metagenomic analysis of faecal microbiome as a tool towards targeted non-invasive biomarkers for colorectal cancer	2017	Gut	China	Shaw Endoscopy Centre at the Prince of Wales Hospital, the Chinese University of Hong Kong	CRC	nm	Case-control	Fn for diagnosis of CRC	Yes	Yes	No	Yes	adjusted for colonoscopy (sample collected before or after)	undergoing colonoscopy at the Shaw Endoscopy Centre at the Prince of Wales Hospital, the Chinese University of Hong Kong	undergoing colonoscopy at the Shaw Endoscopy Centre at the Prince of Wales Hospital, the Chinese University of Hong Kong	colonoscopy	colonoscopy	Multicenter*	No	Yes	After colonoscopy more than before colonoscopy	na	Yes	Yes	Yes	No	No	na	No	No	Yes	No	No	No
22	Tunsjo, H. S.; Gundersen, G.; Rangnes, F.; Noone, J. C.; Endres, A.; Bemanian, V.	Detection of Fusobacterium nucleatum in stool and colonic tissues from Norwegian colorectal cancer patients	2019	European Journal of Clinical Microbiology & Infectious Diseases	Norway	Akershus University Hospital (Ahus)	CRC	nm	Case-control	Fn for diagnosis of CRC	Yes	Yes	Yes	No		Patients with scheduled colonoscopy	Patients with scheduled colonoscopy	Colonoscopy	Colonoscopy	One center	Yes	Yes	prior to their bowel preparation or 1 week after colonoscopy	colonoscopy or surgery	No	No	Yes	No	Yes	Fn detected for biopsies, Fn detected with delta Cq ≤12 for feces	No	No	Yes	Yes	No	No
23	Liu, X.; Cheng, Y. W.; Shao, L.; Ling, Z. X.	Alterations of the Predominant Fecal Microbiota and Disruption of the Gut Mucosal Barrier in Patients with Early-Stage Colorectal Cancer	2020	BioMed Research Internation	China	the First Affiliated Hospital, School of Medicine,	CRC	nm	Case-control	Association Fn&CRC	Yes	Yes	No	Yes	sex, age-, and body mass index	sex-, age-, and body mass index- (BMI-) matched healthy subjects were selected as controls from the same cohorts during a routine physical examination, which were also confirmed by screening colonoscopy and pathology later.	patients who were diagnosed with primary early-stage CRC (aged 46-75 years old) between January 2011 and March 2012 were consecutively recruited from the First Affiliated Hospital, School of Medicine, Zhejiang University, Zhejiang, China.	from the same cohorts as cases, during a routine physical examination, which were also confirmed by screening colonoscopy and pathology later.	First Affiliated Hospital, School of Medicine, Zhejiang University, Zhejiang, China	One center	Yes	No	Prior to bowel cleansing for scheduled colonoscopy,		No	No	Yes	No	No	na	No	No	Yes	No	No	No
24	Kashani, N., A. T. Bezmin Abadi, F. Rahimi, M. Forootan	FadA-positive Fusobacterium nucleatum is prevalent in biopsy specimens of Iranian patients with colorectal cancer	2020	New Microbes and New Infections	Iran	Mehrad Hospital and Labafi-Nejad Hospital	CRC	Cross-sectional	Cross-sectional		Yes	Yes	No	No		Patients (n = 80; aged between 20 and 75 years) with signs and symptoms of colorectal disorders or with related digestive complaints with no record of abdominal surgery over the last 2 years were enrolled.	Patients (n = 80; aged between 20 and 75 years) with signs and symptoms of colorectal disorders or with related digestive complaints with no record of abdominal surgery over the last 2 years were enrolled.	colonoscopy	colonoscopy	One center	No	Yes	na		No	No	Yes	No	Yes	Fn detected	No	No	No	No	Yes	No

## Sheet: Participants' caracteristics
study_id					Participants'inclusion criteria			Participants are excluded if					HC carateristics			CRC caracteristics
	authors	title	publication_year	Journal	age	sex	ethnicity	ATCD of IBD	ATCD of CRC	ATB within the last 3 or 6 months	period ATB	Other criteria	Age mean or median*(±SD)	Age min	Age max	Age mean or median*(±SD)	Age min	Age maxim
1	Amitay, E. L.; Werner, S.; Vital, M.; Pieper, D. H.; Hofler, D.; Gierse, I. J.; Butt, J.; Balavarca, Y.; Cuk, K.; Brenner, H.	Fusobacterium and colorectal cancer: causal factor or passenger? Results from a large colorectal cancer screening study	2017	Carcinogenesis	≥50 years old	all	all	Yes	Yes	No		Inadequate bowel preparation No precolonoscopy stool Incomplete colonoscopy histologically undefined polyps at colonoscopy	62.1	50	80	66.9	55	81
2	Yu, Y. N.; Yu, T. C.; Zhao, H. J.; Sun, T. T.; Chen, H. M.; Chen, H. Y.; An, H. F.; Weng, Y. R.; Yu, J.; Li, M.; Qin, W. X.; Ma, X.; Shen, N.; Hong, J.; Fang, J. Y.	Berberine may rescue Fusobacterium nucleatum-induced colorectal tumorigenesis by modulating the tumor microenvironment	2015	Oncotarget	≥50 years old	all	all	Yes	Yes	Yes	last 6 months	Info in previous manuscript ref 2 in the article: Patients with cirrhotic or portal hypertension gastropathy; severe cardiac, pulmonary, renal, liver, hematologic, or rheumatologic disorders; uncontrollable diabetes mellitus or hypertension; or CRC-related conditions, such as familial adenomatous polyposis, hereditary nonpolyposis colorectal cancer, ulcerative colitis, or Crohn disease, were excl…	nm	nm	nm	nm	nm	nm
3	Zhang, Y. Z.; Yu, X.; Yu, E. D.; Wang, N.; Cai, Q. C.; Shuai, Q.; Yan, F. H.; Jiang, L. F.; Wang, H. X.; Liu, J. X.; Chen, Y.; Li, Z. S.; Jiang, Q. W.	Changes in gut microbiota and plasma inflammatory factors across the stages of colorectal tumorigenesis: a case-control study	2018	Bmc Microbiology	≥40 years old	all	Han people	Yes	Yes	Yes	last 6 months	persons not Han people; patients with prior diagnoses of colorectal adenoma or other cancers, patients had a family history of colorectal cancer in first- and second-degree relatives and no family history of neoplastic polyps or hereditary syndromes in first degree relatives under 60 years of age	58.6 (8.9)	nm	nm	60.5 (±9.8)	nm	nm
4	Flanagan, L.; Schmid, J.; Ebert, M.; Soucek, P.; Kunicka, T.; Liska, V.; Bruha, J.; Neary, P.; Dezeeuw, N.; Tommasino, M.; Jenab, M.; Prehn, J. H.; Hughes, D. J.	Fusobacterium nucleatum associates with stages of colorectal neoplasia development, colorectal cancer and disease outcome	2014	European Journal of Clinical Microbiology & Infectious Diseases	nm	all	all	Yes	No	No		with polyposis syndromes and Lynch syndrome	nm	nm	nm	nm	nm	nm
5	Fukugaiti, M. H.; Ignacio, A.; , Fern; es, M. R.; Ribeiro, U.; Nakano, V.; Avila-Campos, M. J.	High occurrence of Fusobacterium nucleatum and Clostridium difficile in the intestinal microbiota of colorectal carcinoma patients	2015	Brazilian Journal of Microbiology	de 49 à 70 ans	all	all	No	No	Yes*	unspecified	nm	54.8 (1.3)	nm	nm	65,4 (1,1)	nm	nm
6	Suehiro, Y.; Sakai, K.; Nishioka, M.; Hashimoto, S.; Takami, T.; Higaki, S.; Shindo, Y.; Hazama, S.; Oka, M.; Nagano, H.; Sakaida, I.; Yamasaki, T.	Highly sensitive stool DNA testing of Fusobacterium nucleatum as a marker for detection of colorectal tumours in a Japanese population	2017	Annals of Clinical Biochemistry	nm	all	all japanase	No	No	No		nm	32	nm	nm	69	nm	nm
7	Rezasoltani, S.; Sharafkhah, M.; Asadzadeh Aghdaei, H.; Nazemalhosseini Mojarad, E.; Dabiri, H.; Akhavan Sepahi, A.; Modarressi, M. H.; Feizabadi, M. M.; Zali, M. R.	Applying simple linear combination, multiple logistic and factor analysis methods for candidate fecal bacteria as novel biomarkers for early detection of adenomatous polyps and colon cancer	2018	Journal of Microbiological Methods	nm	all	all	Yes	Yes	Yes	last 6 months	being on a vegetarian diet ; had an invasive medical intervention within the past 3 months, liver disorder and non-alcoholic fatty liver disease	59.84 (17.0)	nm	nm	60.87 (13.5)	nm	nm
8	Eklof, V.; Lofgren-Burstrom, A.; Zingmark, C.; Edin, S.; Larsson, P.; Karling, P.; Alexeyev, O.; Rutegard, J.; Wikberg, M. L.; Palmqvist, R.	Cancer-associated fecal microbial markers in colorectal cancer detection	2017	International Journal of Cancer	nm	all	all	Yes*	No	No		Exclusion criteria were planned colonoscopy within 1 week, dementia and low-performance status, including mentally or physically disabled persons. Patients with IBD or findings of hyperplastic polyps were excluded from the controls	34	nm	nm	34	nm	nm
9	Guo, S.; Li, L.; Xu, B.; Li, M.; Zeng, Q.; Xiao, H.; Xue, Y.; Wu, Y.; Wang, Y.; Liu, W.; Zhang, G.	A Simple and Novel Fecal Biomarker for Colorectal Cancer: Ratio of Fusobacterium Nucleatum to Probiotics Populations, Based on Their Antagonistic Effect	2018	Clinical Chemistry	nm	all	all	Yes	No	Yes	the past 3 months	nm	nm	nm	nm	nm	nm	nm
10	Liang, Q.; Chiu, J.; Chen, Y.; Huang, Y.; Higashimori, A.; Fang, J.; Brim, H.; Ashktorab, H.; Chien Ng, S.; Ng, S. S. M.; Zheng, S.; Chan, F. K. L.; Sung, J. J. Y.; Yu, J.	Fecal bacteria act as novel biomarkers for noninvasive diagnosis of colorectal cancer	2017	Clinical Cancer Research	≥50 years old	all	all	Yes	Yes	Yes		on a vegetarian diet; (iii) had an invasive medical intervention within the past 3 months; (iv) had a past history of any cancer, or inflammatory disease of the intestine.	Cohort I: 59.3 (5.8)	nm	nm	Cohort I: 67.2 (11.6)	nm	nm
											the past 3 months		Cohort II: 53.2 (12.2)	nm	nm	Cohort II: 63.4 (9.6)	nm	nm
11	Mira-Pascual, L., Cabrera-Rubio, R., Ocon, S., Costales, P., Parra, A., Suarez, A., Moris, F., Rodrigo, L., Mira, A. and Collado, M. C.	Microbial mucosal colonic shifts associated with the development of colorectal cancer reveal the presence of different bacterial and archaeal biomarkers	2015	J Gastroenterol	nm	all	all	No	No	No		patients with hereditary syndromes (familial adenomatous polyposis [FAP] and hereditary nonpolypoid colorectal cancer [HNPCC]) and with positive familial antecedents of CRC	52.6 (15.2)	nm	nm	71.1 (10.1)	nm	nm
12	Repass, J.; Reproducibility Project: Cancer, Biology; Iorns, E.; Denis, A.; Williams, S. R.; Perfito, N.; Errington, T. M.	Replication Study: Fusobacterium nucleatum infection is prevalent in human colorectal carcinoma	2018	eLife	nm	all	all	nr	No	nr		nm	nm	nm	nm	nm	nm	nm
13	Russo, E.; Bacci, G.; Chiellini, C.; Fagorzi, C.; Niccolai, E.; Taddei, A.; Ricci, F.; Ringressi, M. N.; Borrelli, R.; Melli, F.; Miloeva, M.; Bechi, P.; Mengoni, A.; Fani, R.; Amedei, A.	Preliminary comparison of oral and intestinal human microbiota in patients with colorectal cancer: A pilot study	2017	Frontiers in Microbiology	nm	all	all	No	No	Yes	the past 3 months	Cases: The patients with other CRCs, who have undertaken radiotherapy and chemotherapy before the surgical resection and those with comorbid malignancies of other organs were excluded. -Healthy subjects were selected based on age, and body mass index, no gastrointestinal disorders	nm	63	86	nm	71	95
14	Vogtmann, E.; Hua, X.; Zeller, G.; Sunagawa, S.; Voigt, A. Y.; Hercog, R.; Goedert, J. J.; Shi, J.; Bork, P.; Sinha, R.	Colorectal Cancer and the Human Gut Microbiome: Reproducibility with Whole-Genome Shotgun Sequencing	2016	PLoS One	nm	all	all	No	No	No		nm	61.2	nm	nm	61.8	nm	nm
15	Wang, H. F.; Li, L. F.; Guo, S. H.; Zeng, Q. Y.; Ning, F.; Liu, W. L.; Zhang, G.	Evaluation of antibody level against Fusobacterium nucleatum in the serological diagnosis of colorectal cancer	2016	Scientific Reports	nm	all	all	No	Yes	No		nm	54	nm	nm	54.8	nm	nm
16	Wang, T.; Cai, G.; Qiu, Y.; Fei, N.; Zhang, M.; Pang, X.; Jia, W.; Cai, S.; Zhao, L.	Structural segregation of gut microbiota between colorectal cancer patients and healthy volunteers	2012	Isme j	nm	all	local residents of Shanghai city for more than 10 years	Yes pour HC seulement	No	3 months	3 months	En parlant de cas de CRC: None of the patients were on any medication before sample collection	49*	40	54	60*	42	77
17	Wong, S. H.; Kwong, T. N. Y.; Chow, T. C.; Luk, A. K. C.; Dai, R. Z. W.; Nakatsu, G.; Lam, T. Y. T.; Zhang, L.; Wu, J. C. Y.; Chan, F. K. L.; Ng, S. S. M.; Wong, M. C. S.; Ng, S. C.; Wu, W. K. K.; Yu, J.; Sung, J. J. Y.	Quantitation of faecal Fusobacterium improves faecal immunochemical test in detecting advanced colorectal neoplasia	2017	Gut	≥50 years old	all	all	Yes	Yes	3 months	3 months	on a vegetarian diet; had a surgery or an invasive procedure within the past 3 months	57.1 (5.8)	nm	nm	66.9 (10.1)	nm	nm
18	Wu, N.; Yang, X.; Zhang, R.; Li, J.; Xiao, X.; Hu, Y.; Chen, Y.; Yang, F.; Lu, N.; Wang, Z.; Luan, C.; Liu, Y.; Wang, B.; Xiang, C.; Wang, Y.; Zhao, F.; Gao, G. F.; Wang, S.; Li, L.; Zhang, H.; Zhu, B.	Dysbiosis signature of fecal microbiota in colorectal cancer patients	2013	Microb Ecol	nm	all	all	Yes pour HC seulement	No	3 months	3 months	no complicating diseases (such as diabetes or hypertension), no family history of CRC. For controls: no gastrointestinal disorders	53.2 (5.4)	nm	nm	58.3 (8.7)	nm	nm
19	Xie, Y. H.; Gao, Q. Y.; Cai, G. X.; Sun, X. M.; Zou, T. H.; Chen, H. M.; Yu, S. Y.; Qiu, Y. W.; Gu, W. Q.; Chen, X. Y.; Cui, Y.; Sun, D.; Liu, Z. J.; Cai, S. J.; Xu, J.; Chen, Y. X.; Fang, J. Y.	Fecal Clostridium symbiosum for Noninvasive Detection of Early and Advanced Colorectal Cancer: Test and Validation Studies	2017	EBioMedicine	>40 years old	all	all	No	Yes	at least 1 month prior to enrollment	1 month	with history of uninterested gastrointestinal tract neoplasia; 2) with history of upper GI tracts surgery; 3) with a history of FAP, HNPCC or P-J syndromes or uncontrolled diabetes, hypertension or other chronic metabolic disorder; 4) with eating habits changes in recent 4 weeks; 5) with active GI tracts bleeding in recent 6 months; 6) using any of the following medicine: NSAIDs (nonsteroidal ant…	60.12 (8.37)	nm	nm	63.54 (10.16)	nm	nm
20	Yu, J.; Chen, Y.; Fu, X.; Zhou, X.; Peng, Y.; Shi, L.; Chen, T.; Wu, Y.	Invasive Fusobacterium nucleatum may play a role in the carcinogenesis of proximal colon cancer through the serrated neoplasia pathway	2016	International Journal of Cancer	nm	all	all	No	No	No		mm	55.7	25	83	*Proximal CRC=59.7 et Distal CRC=58.8	39(Proximal), 35 (distal)	81(proximal), 83 (distal)
21	Yu, J.; Feng, Q.; Wong, S. H.; Zhang, D.; Yi Liang, Q.; Qin, Y.; Tang, L.; Zhao, H.; Stenvang, J.; Li, Y.; Wang, X.; Chen, N.; Wu, W. K. K.; Al-Aama, J.; Nielsen, H. J.; Kiilerich, P.; Jensen, B. A. H.; Yau, T. O.; Lan, Z.; Jia, H.; Li, J.; Xiao, L.; Lam, T. Y. T.; Ng, S. C.; Cheng, A. S. L.; Wong, V. W. S.; Chan, F. K. L.; Xu, X.; Yang, H.; Madsen, L.; Datz, C.; Tilg, H.; Brunner, N.; Kristianse…	Metagenomic analysis of faecal microbiome as a tool towards targeted non-invasive biomarkers for colorectal cancer	2017	Gut	nm	all	all	Yes	No	Yes	3 months	nm	63(50.73)	nm	nm	67(34.89)	nm	nm
22	Tunsjo, H. S.; Gundersen, G.; Rangnes, F.; Noone, J. C.; Endres, A.; Bemanian, V.	Detection of Fusobacterium nucleatum in stool and colonic tissues from Norwegian colorectal cancer patients	2019	European Journal of Clinical Microbiology & Infectious Diseases	nm	all	all	No	Yes	No		The indications for colonoscopy were gastrointestinal bleeding, weight loss, changes in bowel movements, or detection of polyps/tumors on CT colonography.	57	nm	nm	70	nm	nm
23	Liu, X.; Cheng, Y. W.; Shao, L.; Ling, Z. X.	Alterations of the Predominant Fecal Microbiota and Disruption of the Gut Mucosal Barrier in Patients with Early-Stage Colorectal Cancer	2020	BioMed Research Internation		all	all	Yes		Yes	1 month	The following exclusion criteria were established: obesity (BMI > 30); diabetes; hypertension; family history of CRC; previous colon or rectal surgery; gastrointestinal disorders such as irritable bowel syndrome (IBS) and inflammatory bowel disease (IBD); emergency colonoscopy; known active bacterial, fungal, and viral infections; and the use of probiotics, prebiotics, synbiotics, or antibiotics …	53.7 (16.7)	nm	nm	52.4 (18.8)	46	75
24	Kashani, N., A. T. Bezmin Abadi, F. Rahimi, M. Forootan	FadA-positive Fusobacterium nucleatum is prevalent in biopsy specimens of Iranian patients with colorectal cancer	2020	New Microbes and New Infections	20 to 75 years old	all	all	No	Yes	No		signs and symptoms of colorectal disorders or with related digestive complaints with no record of abdominal surgery over the last 2 years were enrolled		22	69		22	69

## Sheet: Results from Stool analysis
study_id					Species LEVEL (Fusobacterium nucleatum)																												SUBSPECIES LEVEL (F.nucleatum ssp.nucleatum only)
	authors	title	publication_year	Journal	Bacteria detection method	Sample size (n)		Prevalence of infection (exposure)											RA (%)							RQ (Relative quantification)							Bacteria detection method	Sample size		Prevalence of infection (exposure)						RA (%)
						HC	CRC	HC (%)	CRC (%)	Test statistique	Text	p: CRC Vs HC	p:CRC Vs (HC+other comparison groups)	OR brut	Multivariable OR	p pour OR	p pour adjusted OR	text	HC	CRC	Fold change	Test statistique	Text	p: CRC Vs HC (*if p adjusted)	p:CRC Vs (HC+other comparison groups)	HC	CRC	Fold change	Test statistique	Text	p: CRC Vs HC (*if p adjusted)	p:CRC Vs (HC+other comparison groups)		HC	CRC	HC	CRC	Test statistique	Text	p: CRC Vs HC	p:CRC Vs (HC+other comparison groups)	HC	CRC	Fold change	Test statistique
1	Amitay, E. L.; Werner, S.; Vital, M.; Pieper, D. H.; Hofler, D.; Gierse, I. J.; Butt, J.; Balavarca, Y.; Cuk, K.; Brenner, H.	Fusobacterium and colorectal cancer: causal factor or passenger? Results from a large colorectal cancer screening study	2017	Carcinogenesis	16S rRNA gene analysis	231	46	20	51	Fisher’s exact test	First, all obtained sequences that clustered in the main clade constituting all F.nucleatum reference strains, Fusobacterium periodonticum and two strains isolated from animals were analyzed together as ‘Fusobacterium clade’. This clade contained 70.1% of all Fusobacterial reads (excluding singletons), that were present in 23% of participants, where they found to be significantly more common in C…	< 0,001	na	na	na	na	na	na	na	na	na	na	na	na	na	na	na	na	na	na	na	na	16S rRNA gene analysis	231	46	1.3	2.2		A statistically significant difference in association between CRC patients and controls was only found for the species F.periodonticum (P-value = 0.003)	>0.05	na	na	na	na	na
2	Yu, Y. N.; Yu, T. C.; Zhao, H. J.; Sun, T. T.; Chen, H. M.; Chen, H. Y.; An, H. F.; Weng, Y. R.; Yu, J.; Li, M.; Qin, W. X.; Ma, X.; Shen, N.; Hong, J.; Fang, J. Y.	Berberine may rescue Fusobacterium nucleatum-induced colorectal tumorigenesis by modulating the tumor microenvironment	2015	Oncotarget	454 FLX pyrosequencing and q PCR	52	42	na	na	na	na	na	na	na	na	na	na	na	Voir comment	Voir comment	na	na	The qPCR data showed that Fusobacterium nucleatum gradually increased with the sequence from healthy controls to CRA and eventually to CRC, both in fecal and mucosal samples (Supplementary Figure 3A and 3B).	< 0.001	na	na	na	na	na	na	na	na	na	na	na	na	na	na	na	na	na	na	na	na	na
3	Zhang, Y. Z.; Yu, X.; Yu, E. D.; Wang, N.; Cai, Q. C.; Shuai, Q.; Yan, F. H.; Jiang, L. F.; Wang, H. X.; Liu, J. X.; Chen, Y.; Li, Z. S.; Jiang, Q. W.	Changes in gut microbiota and plasma inflammatory factors across the stages of colorectal tumorigenesis: a case-control study	2018	Bmc Microbiology	16S rDNA sequencing and PCR	130	130	na	na	na	na	na	na	na	na	na	na	na	1e-05	0.0017			Fourteen of 24 species increased in CRC patients including Peptostreptococcus stomatis, Parvimonas micra, Gemella morbillorum, Dialister pneumosintes, Porphyromonas asaccharolytica, Solobacterium moorei, Eisenbergiella tayi, Fusobacterium nucleatum, Ruminococcus torques, Eggerthella lenta, Clostridium symbiosum, Campylobacter rectus, Clostridium scindens, Clostridium lactatifermentans. The other …	< 0.001*	na	na	na	na	na	na	na	na	na	na	na	na	na	na	na	na	na	na	na	na	na
4	Flanagan, L.; Schmid, J.; Ebert, M.; Soucek, P.; Kunicka, T.; Liska, V.; Bruha, J.; Neary, P.; Dezeeuw, N.; Tommasino, M.; Jenab, M.; Prehn, J. H.; Hughes, D. J.	Fusobacterium nucleatum associates with stages of colorectal neoplasia development, colorectal cancer and disease outcome	2014	European Journal of Clinical Microbiology & Infectious Diseases	qPCR	25	7	na	na	na	na	na	na	na	na	na	na	na	na	na	na	na	na	na		2-21	2-15	na	na	The Fn levels in CRC patient stool samples were significantly higher than those from controls (CRC RQstool 2−15 vs. controls RQstool 2−21, p=0.020) (Fig. 4a	0.02	na	na	na	na	na	na	na	na	na	na	na	na	na	na
5	Fukugaiti, M. H.; Ignacio, A.; , Fern; es, M. R.; Ribeiro, U.; Nakano, V.; Avila-Campos, M. J.	High occurrence of Fusobacterium nucleatum and Clostridium difficile in the intestinal microbiota of colorectal carcinoma patients	2015	Brazilian Journal of Microbiology	RT-q PCR	10	7	90	100	na	na	na	na	na	na	na	na	na	na	na	na	na	na	na	na	1.0 to 6.4 [4.0 ± 1.5]	3.5 to 8.0 [6.2 ± 1.5]	na	Unpaired t test	Statistically significant differences in the qRT-PCR detection limits of F. nucleatum and C. difficile were detected between the Cancer Group and Healthy Group. For F. nucleatum the detection limits were log10 3.5 and 1.0 copies for the Cancer and Healthy Group respectively (p = 0.01).	0.01	na	na	na	na	na	na	na	na	na	na	na	na	na	na
6	Suehiro, Y.; Sakai, K.; Nishioka, M.; Hashimoto, S.; Takami, T.; Higaki, S.; Shindo, Y.; Hazama, S.; Oka, M.; Nagano, H.; Sakaida, I.; Yamasaki, T.	Highly sensitive stool DNA testing of Fusobacterium nucleatum as a marker for detection of colorectal tumours in a Japanese population	2017	Annals of Clinical Biochemistry	droplet digital PCR	60	158	10 *	54*	na	na	na	na	10.5	na	< 0,001	na	na	na	na	na	na	na	na	na	17.5 (range, 0 to 5793)	317 (range, 0 to 17343)	na	na	na	<0,0001	na	na	na	na	na	na	na	na	na	na	na	na	na	na
7	Rezasoltani, S.; Sharafkhah, M.; Asadzadeh Aghdaei, H.; Nazemalhosseini Mojarad, E.; Dabiri, H.; Akhavan Sepahi, A.; Modarressi, M. H.; Feizabadi, M. M.; Zali, M. R.	Applying simple linear combination, multiple logistic and factor analysis methods for candidate fecal bacteria as novel biomarkers for early detection of adenomatous polyps and colon cancer	2018	Journal of Microbiological Methods	absolute RT-q PCR	31	20	na	na	na	na	na	na	* 0.68 (0.5 8-0.8)			<0.001	na	na	na	na	na	na	na	na	Ct value: 29.16 (±3.31)	Ct value: 17.74 (±3.59)			increasing level of F. nucleatum (P < .001), E. faecalis (P < .001), Porphyromonas spp. (P < .001), P. gingivalis (P < .005) were obtained in the CRC patients, compared to the AP cases and normal individuals.	na	<0,001	na	na	na	na	na	na	na	na	na	na	na	na	na
8	Eklof, V.; Lofgren-Burstrom, A.; Zingmark, C.; Edin, S.; Larsson, P.; Karling, P.; Alexeyev, O.; Rutegard, J.; Wikberg, M. L.; Palmqvist, R.	Cancer-associated fecal microbial markers in colorectal cancer detection	2017	International Journal of Cancer	RT-q PCR	65	39	24,3*	69,2*		* the Youden’s index was used to identify the cutoff for F.nucleatum levels that gave the most sensitive and specific assay to detect cancer. This cutoff was used in the F.nucleatum assay to identify stool samples as positive (with high levels of F. nucleatum) or negative (with low levels of F.nucleatum).		< 0,001	na	na	na	na	na	na	na	na	na	na	na	na	**2-10(je l'ai déduit moi-même de la figure	** 2-7 (je l'ai déduit moi-même de la figure			F. nucleatum was found in stool of all patients, however, at varying levels (Fig. 3a). Patients diagnosed with CRC displayed significantly higher levels of F. nucleatum in stool compared to patients with dysplasia (p<0.001) and controls (p<0.001).	<0,001	na	na	na	na	na	na	na	na	na	na	na	na	na	na
9	Guo, S.; Li, L.; Xu, B.; Li, M.; Zeng, Q.; Xiao, H.; Xue, Y.; Wu, Y.; Wang, Y.; Liu, W.; Zhang, G.	A Simple and Novel Fecal Biomarker for Colorectal Cancer: Ratio of Fusobacterium Nucleatum to Probiotics Populations, Based on Their Antagonistic Effect	2018	Clinical Chemistry	RT-q PCR	na	na	na	na	na	na	na	na	na	na	na	na	na	156	215	na	na	*the relative abundance of Fn was significantly higher in CRC patients (n 215) than in HCs (n 156, P< 0.0001),	na	< 0.0001	na	na	na	na	na	na	na	na	na	na	na	na	na	na	na	na	na	na	na	na
10	Liang, Q.; Chiu, J.; Chen, Y.; Huang, Y.; Higashimori, A.; Fang, J.; Brim, H.; Ashktorab, H.; Chien Ng, S.; Ng, S. S. M.; Zheng, S.; Chan, F. K. L.; Sung, J. J. Y.; Yu, J.	Fecal bacteria act as novel biomarkers for noninvasive diagnosis of colorectal cancer	2017	Clinical Cancer Research	q PCR	Cohort I:200	Cohort I:170	72	98.2	na	na	<0.0001	na	6.3E08 (1.3E05 - 3.2E12) voir Supplementary Table S10. Univariate and multivariate logistic regression analyses of age, gender and bacterial abundances as risk factors for CRC	1.5E07 (5.4E03 - 4.0E10)	<0.001	<0.001		0.0000081	0.0288	na	Mann-Whitney	We found that the relative abundance of fecal Fn was predominantly higher in colorectal cancer patients (n= 170) as compared with healthy controls (n = 200; P < 0.0001, Fig. 2A; Supplementary Table S5) by qPCR quantification	<0.0001	na	na	na	na	na	na	na	na	na	na	na	na	na	na	na	na	na	na	na	na	na
						Cohort II:36	Cohort II:33	na	na	na	na	na	na						na	na	na	na	This was further verified in a second independent cohort of 33 colorectal cancer patients and 36 healthy controls. The relative abundance of Fn was significantly higher in colorectal cancer patients as compared with healthy controls (P ¼ 0.012; Fig. 2C)	0.01	na	na	na	na	na	na	na	na	na	na	na	na	na	na	na	na	na	na	na	na	na
11	Mira-Pascual, L., Cabrera-Rubio, R., Ocon, S., Costales, P., Parra, A., Suarez, A., Moris, F., Rodrigo, L., Mira, A. and Collado, M. C.	Microbial mucosal colonic shifts associated with the development of colorectal cancer reveal the presence of different bacterial and archaeal biomarkers	2015	J Gastroenterol	q PCR	9	7	22.2 % (=2/9)	86% (=6/7)	Khi deux	Higher presence of Fusobacterium nucleatum was observed in fecal samples from CRC compared to controls (9/15, 60 vs. 2/9, 22.2 % and v2 test P = 0.07, respectively)		na	na	na	na	na	na	na	na	na	na	na	na	na	na	na	na	na	na	na	na	na	na	na	na	na	na	na	na	na	na	na	na	na
12	Repass, J.; Reproducibility Project: Cancer, Biology; Iorns, E.; Denis, A.; Williams, S. R.; Perfito, N.; Errington, T. M.	Replication Study: Fusobacterium nucleatum infection is prevalent in human colorectal carcinoma	2018	eLife	na	na	na	na	na	na	na	na	na	na	na	na	na	na	na	na	na	na	na	na	na	na	na	na	na	na	na	na	na	na	na	na	na	na	na	na	na	na	na	na	na
13	Russo, E.; Bacci, G.; Chiellini, C.; Fagorzi, C.; Niccolai, E.; Taddei, A.; Ricci, F.; Ringressi, M. N.; Borrelli, R.; Melli, F.; Miloeva, M.; Bechi, P.; Mengoni, A.; Fani, R.; Amedei, A.	Preliminary comparison of oral and intestinal human microbiota in patients with colorectal cancer: A pilot study	2017	Frontiers in Microbiology	RT-q PCR	10	10	na	na	na	na	na	na	na	na	na	na	na	na	na	na	na	na	na	na	2.5*	2,2*	na	na	No significant differences between stool samples of healthy subjects and stool samples of CRC patients were observed. The presence of F. nucleatum has been calculated as the ratio between the Cq value of F. nucleatum 16S rRNA gene and the Cq value of the total bacterial community 16S rRNA gene amplicons.	na	na	na	na	na	na	na	na	na	na	na	na	na	na	na
14	Vogtmann, E.; Hua, X.; Zeller, G.; Sunagawa, S.; Voigt, A. Y.; Hercog, R.; Goedert, J. J.; Shi, J.; Bork, P.; Sinha, R.	Colorectal Cancer and the Human Gut Microbiome: Reproducibility with Whole-Genome Shotgun Sequencing	2016	PLoS One	WGSS= WholeGenome Shotgun Sequencing	52	52	0.2692	0.6346	na	na	0.0002	na	na	na	na	na	na	2.6886e-05	0.00076218	na	na	na	0.0429	na	na	na	na	na	na	na	na	na	na	na	na	na	na	na	na	na	na	na	na	na
15	Wang, H. F.; Li, L. F.; Guo, S. H.; Zeng, Q. Y.; Ning, F.; Liu, W. L.; Zhang, G.	Evaluation of antibody level against Fusobacterium nucleatum in the serological diagnosis of colorectal cancer	2016	Scientific Reports	PCR	10	10	10%(1⁄10)	60% (6⁄10)	na	To investigate the presence of antibodies against Fn in sera of CRC patients, we first screened Fn infection by PCR from the stool samples of 10 CRC patients and 10 matched healthy controls (Fig. 1A). 6 Fn-positive samples from CRC patients and 1 positive sample from healthy controls were detected	na	na	na	na	na	na	na	na	na	na	na	na	na	na	na	na	na	na	na	na	na	na	na	na	na	na	na	na	na	na	na	na	na	na
16	Wang, T.; Cai, G.; Qiu, Y.; Fei, N.; Zhang, M.; Pang, X.; Jia, W.; Cai, S.; Zhao, L.	Structural segregation of gut microbiota between colorectal cancer patients and healthy volunteers	2012	Isme j	Real-time qPCR	56	46	na	na	na	na	na	na	na	na	na	na	na	0.0020	0.0614		Mann-Whitney test	na	p=0.005	na	na	na	na	na	na	na	na	na	na	na	na	na	na	na	na	na	na	na	na	na
17	Wong, S. H.; Kwong, T. N. Y.; Chow, T. C.; Luk, A. K. C.; Dai, R. Z. W.; Nakatsu, G.; Lam, T. Y. T.; Zhang, L.; Wu, J. C. Y.; Chan, F. K. L.; Ng, S. S. M.; Wong, M. C. S.; Ng, S. C.; Wu, W. K. K.; Yu, J.; Sung, J. J. Y.	Quantitation of faecal Fusobacterium improves faecal immunochemical test in detecting advanced colorectal neoplasia	2017	Gut	RT-q PCR	102	104	na	na	na	na	na	na	na	na	na	na	na	na	na	132	Mann-Whitney U test	The abundance of the microbial markers was calculated as a relative unit normalised to the total bacteria of that sample, using the 2−ΔCt method (where ΔCt=the average Ct value of each target − the average Ct value of total bacteria). The mean abundance of each marker was significantly higher in patients with CRC than controls (p<0.001, online supplementary figure S3). The relative abundance in p…	p<0.001	na	na	na	na	na		na	na	na	na	na	na	na	na	na	na	na	na	na	na	na
18	Wu, N.; Yang, X.; Zhang, R.; Li, J.; Xiao, X.; Hu, Y.; Chen, Y.; Yang, F.; Lu, N.; Wang, Z.; Luan, C.; Liu, Y.; Wang, B.; Xiang, C.; Wang, Y.; Zhao, F.; Gao, G. F.; Wang, S.; Li, L.; Zhang, H.; Zhu, B.	Dysbiosis signature of fecal microbiota in colorectal cancer patients	2013	Microb Ecol	RT-qPCR	20	19	0	68.42	na	At the species level, we observed that F. nucleatum was prevalent in the gut microbiota of 13 CRC patients (Table S4)	na	na	na	na	na	na	na	na	na	na	na	na	na	na	na	na	na	na	na	na	na	na	na	na	na	na	na	na	na	na	na	na	na	na
19	Xie, Y. H.; Gao, Q. Y.; Cai, G. X.; Sun, X. M.; Zou, T. H.; Chen, H. M.; Yu, S. Y.; Qiu, Y. W.; Gu, W. Q.; Chen, X. Y.; Cui, Y.; Sun, D.; Liu, Z. J.; Cai, S. J.; Xu, J.; Chen, Y. X.; Fang, J. Y.	Fecal Clostridium symbiosum for Noninvasive Detection of Early and Advanced Colorectal Cancer: Test and Validation Studies	2017	EBioMedicine	and RT-qPCR	242*	327*	na	na	na	na	na	na	**4.312(2.960-6.280)	** 4.282(2.268-8.085)	**0.000	**0.000	na	na	na	5,12*	na	In our specific cohort, C. symbiosum increased by 268.72 folds (P< 0.001), and F. nucleatum increased by 5.12 folds. However, the relative abundance of F. nucleatum exhibited mild increase in early CRC (2.46 folds, P = 0.006), but substantial increase in advanced CRC (10.70 folds, P<0.001) as compared to healthy controls. In feces from 327 CRC patients (=test cohort), higher level of F. nucleatum…	*<0,01	na	na	na	na	na	na	na	na	na	na	na	na	na	na	na	na	na	na	na	na	na
20	Yu, J.; Chen, Y.; Fu, X.; Zhou, X.; Peng, Y.; Shi, L.; Chen, T.; Wu, Y.	Invasive Fusobacterium nucleatum may play a role in the carcinogenesis of proximal colon cancer through the serrated neoplasia pathway	2016	International Journal of Cancer	na	na	na	na	na	na	na	na	na	na	na	na	na	na	na	na	na	na	na	na	na	na	na	na	na	na	na	na	na	na	na	na	na	na	na	na	na	na	na	na	na
21	Yu, J.; Feng, Q.; Wong, S. H.; Zhang, D.; Yi Liang, Q.; Qin, Y.; Tang, L.; Zhao, H.; Stenvang, J.; Li, Y.; Wang, X.; Chen, N.; Wu, W. K. K.; Al-Aama, J.; Nielsen, H. J.; Kiilerich, P.; Jensen, B. A. H.; Yau, T. O.; Lan, Z.; Jia, H.; Li, J.; Xiao, L.; Lam, T. Y. T.; Ng, S. C.; Cheng, A. S. L.; Wong, V. W. S.; Chan, F. K. L.; Xu, X.; Yang, H.; Madsen, L.; Datz, C.; Tilg, H.; Brunner, N.; Kristianse…	Metagenomic analysis of faecal microbiome as a tool towards targeted non-invasive biomarkers for colorectal cancer	2017	Gut	Metagenomic sequencing	54	74	3.7037	52.7027	Wilcoxon rank sum	na	7.53e-08	na	na	na	na	na	na	na	na	na	Wilcoxon rank-sum test	F. nucleatum (q<0.00279) were consistently enriched in CRC patient microbiomes	*q<0.00279	na	Ils ont les résultats pour Fn selon trois mesures:IMG, OTU et MLG. C'est exprimé en rank mean pour les trois mesures: - 45.09 IMG - 40.32407 MLG - 54.62 OTU	Ils ont les résultats pour Fn selon trois mesures: IMG, OTU et MLG. C'est exprimé en rank mean pour les trois mesures: - 78.66 IMG - 82.14 MLG - 71.71 OTU	na	Wilcoxon rank-sum test	na	<0.001 Ils ont les résultats pour Fn selon trois mesures:IMG, OTU et MLG. Je pense qu'On peut mettre comme conclusion <0.001 pour les 3 valeurs: p= 3.86 E-7 pour IMG p= 1.72 E-10 (ou 0,000000000172 ) pour MLG p= 3.56 E-5 pour OTU	na	na	na	na	na	na	na	na	na	na	na	na	na	na
22	Tunsjo, H. S.; Gundersen, G.; Rangnes, F.; Noone, J. C.; Endres, A.; Bemanian, V.	Detection of Fusobacterium nucleatum in stool and colonic tissues from Norwegian colorectal cancer patients	2019	European Journal of Clinical Microbiology & Infectious Diseases	qPCR	22	23	0	35		nm	nm		na	na	na	na	na	na	na	na	na	na	na	na	2-7(je l'ai déduit moi-même de la figure	2 (-5)	66			0.0073	na	na	na	na	na	na	na	na	na	na	na	na	na	na
23	Liu, X.; Cheng, Y. W.; Shao, L.; Ling, Z. X.	Alterations of the Predominant Fecal Microbiota and Disruption of the Gut Mucosal Barrier in Patients with Early-Stage Colorectal Cancer	2020	BioMed Research Internation	qPCR	45	53	na	na	na	na	na	na	na	na	na	na	na	na	na	na	na	na	na	na	3.5 (1) de la figure=log10copies per gram	6 (1)	na	na	na	< 0.01	na	na	na	na	na	na	na	na	na	na	na	na	na	na
24	Kashani, N., A. T. Bezmin Abadi, F. Rahimi, M. Forootan	FadA-positive Fusobacterium nucleatum is prevalent in biopsy specimens of Iranian patients with colorectal cancer	2020	New Microbes and New Infections 34 (no pagination).	na	na	na	na	na	na	na	na	na	na	na	na	na	na	na	na	na	na	na	na	na	na	na	na	na	na	na	na	na	na	na	na	na	na	na	na	na	na	na	na	na

## Sheet: Results from Tissues analysis
study_id					Species LEVEL (Fusobacterium nucleatum)
	authors	title	publication_year	Journal	Bacteria detection method	Sample size		Prevalence of infection (exposure)					RA (%)						RQ (Relative quantification)
						HC	CRC	HC (%)	CRC (%)	Text notes	p: CRC Vs HC	p:CRC Vs (HC+other comparison groups)	HC	CRC	Fold change	Text notes	p: CRC Vs HC	p:CRC Vs (HC+other comparison groups)	HC	CRC	Fold change	Text notes	p: CRC Vs HC (*if p adjusted)	p:CRC Vs (HC+other comparison groups)
1	Amitay, E. L.; Werner, S.; Vital, M.; Pieper, D. H.; Hofler, D.; Gierse, I. J.; Butt, J.; Balavarca, Y.; Cuk, K.; Brenner, H.	Fusobacterium and colorectal cancer: causal factor or passenger? Results from a large colorectal cancer screening study	2017	Carcinogenesis	na	na	na	na	na	na	na	na	na	na	na	na	na	na	na	na	na	na	na	na
2	Yu, Y. N.; Yu, T. C.; Zhao, H. J.; Sun, T. T.; Chen, H. M.; Chen, H. Y.; An, H. F.; Weng, Y. R.; Yu, J.; Li, M.; Qin, W. X.; Ma, X.; Shen, N.; Hong, J.; Fang, J. Y.	Berberine may rescue Fusobacterium nucleatum-induced colorectal tumorigenesis by modulating the tumor microenvironment	2015	Oncotarget	454 FLX pyrosequencing and qpcr	37	31	na	na	na	na	na			na	The qPCR data showed that Fusobacterium nucleatum gradually increased with the sequence from healthy controls to CRA and eventually to CRC, both in fecal and mucosal samples (Supplementary Figure 3A and 3B).	<0,001	na	na	na	na	na	na	na
3	Zhang, Y. Z.; Yu, X.; Yu, E. D.; Wang, N.; Cai, Q. C.; Shuai, Q.; Yan, F. H.; Jiang, L. F.; Wang, H. X.; Liu, J. X.; Chen, Y.; Li, Z. S.; Jiang, Q. W.	Changes in gut microbiota and plasma inflammatory factors across the stages of colorectal tumorigenesis: a case-control study	2018	Bmc Microbiology	na	na	na	na	na	na	na	na	na	na	na	na	na	na	na	na	na	na	na	na
4	Flanagan, L.; Schmid, J.; Ebert, M.; Soucek, P.; Kunicka, T.; Liska, V.; Bruha, J.; Neary, P.; Dezeeuw, N.; Tommasino, M.; Jenab, M.; Prehn, J. H.; Hughes, D. J.	Fusobacterium nucleatum associates with stages of colorectal neoplasia development, colorectal cancer and disease outcome	2014	European Journal of Clinical Microbiology & Infectious Diseases	na	na	na	na	na	na	na	na	na	na	na	na	na	na	na	na	na	na	na	na
5	Fukugaiti, M. H.; Ignacio, A.; , Fern; es, M. R.; Ribeiro, U.; Nakano, V.; Avila-Campos, M. J.	High occurrence of Fusobacterium nucleatum and Clostridium difficile in the intestinal microbiota of colorectal carcinoma patients	2015	Brazilian Journal of Microbiology	na	na	na	na	na	na	na	na	na	na	na	na	na	na	na	na	na	na	na	na
6	Suehiro, Y.; Sakai, K.; Nishioka, M.; Hashimoto, S.; Takami, T.; Higaki, S.; Shindo, Y.; Hazama, S.; Oka, M.; Nagano, H.; Sakaida, I.; Yamasaki, T.	Highly sensitive stool DNA testing of Fusobacterium nucleatum as a marker for detection of colorectal tumours in a Japanese population	2017	Annals of Clinical Biochemistry	na	na	na	na	na	na	na	na	na	na	na	na	na	na	na	na	na	na	na	na
7	Rezasoltani, S.; Sharafkhah, M.; Asadzadeh Aghdaei, H.; Nazemalhosseini Mojarad, E.; Dabiri, H.; Akhavan Sepahi, A.; Modarressi, M. H.; Feizabadi, M. M.; Zali, M. R.	Applying simple linear combination, multiple logistic and factor analysis methods for candidate fecal bacteria as novel biomarkers for early detection of adenomatous polyps and colon cancer	2018	Journal of Microbiological Methods	na	na	na	na	na	na	na	na	na	na	na	na	na	na	na	na	na	na	na	na
8	Eklof, V.; Lofgren-Burstrom, A.; Zingmark, C.; Edin, S.; Larsson, P.; Karling, P.; Alexeyev, O.; Rutegard, J.; Wikberg, M. L.; Palmqvist, R.	Cancer-associated fecal microbial markers in colorectal cancer detection	2017	International Journal of Cancer	na	na	na	na	na	na	na	na	na	na	na	na	na	na	na	na	na	na	na	na
9	Guo, S.; Li, L.; Xu, B.; Li, M.; Zeng, Q.; Xiao, H.; Xue, Y.; Wu, Y.; Wang, Y.; Liu, W.; Zhang, G.	A Simple and Novel Fecal Biomarker for Colorectal Cancer: Ratio of Fusobacterium Nucleatum to Probiotics Populations, Based on Their Antagonistic Effect	2018	Clinical Chemistry	na	na	na	na	na	na	na	na	na	na	na	na	na	na	na	na	na	na	na	na
10	Liang, Q.; Chiu, J.; Chen, Y.; Huang, Y.; Higashimori, A.; Fang, J.; Brim, H.; Ashktorab, H.; Chien Ng, S.; Ng, S. S. M.; Zheng, S.; Chan, F. K. L.; Sung, J. J. Y.; Yu, J.	Fecal bacteria act as novel biomarkers for noninvasive diagnosis of colorectal cancer	2017	Clinical Cancer Research	na	na	na	na	na	na	na	na	na	na	na	na	na	na	na	na	na	na	na	na
11	Mira-Pascual, L., Cabrera-Rubio, R., Ocon, S., Costales, P., Parra, A., Suarez, A., Moris, F., Rodrigo, L., Mira, A. and Collado, M. C.	Microbial mucosal colonic shifts associated with the development of colorectal cancer reveal the presence of different bacterial and archaeal biomarkers	2015	J Gastroenterol	qPCR	5	7	0	26.6	na	na	na	na	na	na	na	na	na	na	na	na	na	na	na
12	Repass, J.; Reproducibility Project: Cancer, Biology; Iorns, E.; Denis, A.; Williams, S. R.; Perfito, N.; Errington, T. M.	Replication Study: Fusobacterium nucleatum infection is prevalent in human colorectal carcinoma	2018	eLife	q PCR and sequencing	40	40	0.05	0.4	dans l'abstract: When measuring Fusobacterium nucleatum DNA by qPCR in colorectal carcinoma (CRC), adjacent normal tissue, and separate matched control tissue, we did not detect a signal for F. nucleatum in most samples: 25% of CRCs, 15% of adjacent normal, and 0% of matched control tissue were positive based on quantitative PCR (qPCR) and confirmed by sequencing of the qPCR products. Dans le tex…	na	na	na	na	na	na	na	na	na	na	na	na	na	na
13	Russo, E.; Bacci, G.; Chiellini, C.; Fagorzi, C.; Niccolai, E.; Taddei, A.; Ricci, F.; Ringressi, M. N.; Borrelli, R.; Melli, F.; Miloeva, M.; Bechi, P.; Mengoni, A.; Fani, R.; Amedei, A.	Preliminary comparison of oral and intestinal human microbiota in patients with colorectal cancer: A pilot study	2017	Frontiers in Microbiology	na	na	na	na	na	na	na	na	na	na	na	na	na	na	na	*1,75	na	na	na	na
14	Vogtmann, E.; Hua, X.; Zeller, G.; Sunagawa, S.; Voigt, A. Y.; Hercog, R.; Goedert, J. J.; Shi, J.; Bork, P.; Sinha, R.	Colorectal Cancer and the Human Gut Microbiome: Reproducibility with Whole-Genome Shotgun Sequencing	2016	PLoS One	na	na	na	na	na	na	na	na	na	na	na	na	na	na	na	na	na	na	na	na
15	Wang, H. F.; Li, L. F.; Guo, S. H.; Zeng, Q. Y.; Ning, F.; Liu, W. L.; Zhang, G.	Evaluation of antibody level against Fusobacterium nucleatum in the serological diagnosis of colorectal cancer	2016	Scientific Reports	na	na	na	na	na	na	na	na	na	na	na	na	na	na	na	na	na	na	na	na
16	Wang, T.; Cai, G.; Qiu, Y.; Fei, N.; Zhang, M.; Pang, X.; Jia, W.; Cai, S.; Zhao, L.	Structural segregation of gut microbiota between colorectal cancer patients and healthy volunteers	2012	Isme j	na	na	na	na	na	na	na	na	na	na	na	na	na	na	na	na	na	na	na	na
17	Wong, S. H.; Kwong, T. N. Y.; Chow, T. C.; Luk, A. K. C.; Dai, R. Z. W.; Nakatsu, G.; Lam, T. Y. T.; Zhang, L.; Wu, J. C. Y.; Chan, F. K. L.; Ng, S. S. M.; Wong, M. C. S.; Ng, S. C.; Wu, W. K. K.; Yu, J.; Sung, J. J. Y.	Quantitation of faecal Fusobacterium improves faecal immunochemical test in detecting advanced colorectal neoplasia	2017	Gut	na	na	na	na	na	na	na	na	na	na	na	na	na	na	na	na	na	na	na	na
18	Wu, N.; Yang, X.; Zhang, R.; Li, J.; Xiao, X.; Hu, Y.; Chen, Y.; Yang, F.; Lu, N.; Wang, Z.; Luan, C.; Liu, Y.; Wang, B.; Xiang, C.; Wang, Y.; Zhao, F.; Gao, G. F.; Wang, S.; Li, L.; Zhang, H.; Zhu, B.	Dysbiosis signature of fecal microbiota in colorectal cancer patients	2013	Microb Ecol	na	na	na	na	na	na	na	na	na	na	na	na	na	na	na	na	na	na	na	na
19	Xie, Y. H.; Gao, Q. Y.; Cai, G. X.; Sun, X. M.; Zou, T. H.; Chen, H. M.; Yu, S. Y.; Qiu, Y. W.; Gu, W. Q.; Chen, X. Y.; Cui, Y.; Sun, D.; Liu, Z. J.; Cai, S. J.; Xu, J.; Chen, Y. X.; Fang, J. Y.	Fecal Clostridium symbiosum for Noninvasive Detection of Early and Advanced Colorectal Cancer: Test and Validation Studies	2017	EBioMedicine	na	na	na	na	na	na	na	na	na	na	na	na	na	na	na	na	na	na	na	na
20	Yu, J.; Chen, Y.; Fu, X.; Zhou, X.; Peng, Y.; Shi, L.; Chen, T.; Wu, Y.	Invasive Fusobacterium nucleatum may play a role in the carcinogenesis of proximal colon cancer through the serrated neoplasia pathway	2016	International Journal of Cancer	FISH=16S rRNA fluorescence in situ hybridization	20	93*	Invasive Fn: 20% (4/20) =Low; 80% (16/20) =negative Fn within biofilms: 10%	**Invasive Fn detected: 89.6% in Proximal CRC 42.2% in Distal CRC High invasive Fn: 70.8% in Proximal CRC 37.8% in Distal CRC Fn within biofilms: 47.9% in Proximal CRC 48.9% in Proximal CRC	Invasive Fn was detected in 89.6% of proximal CRCs, which was significantly higher than that of within distal CRCs (42.2%; p<0.05). High abundance of invasive Fn was present in 70.8% of proximal CRCs, which was significantly higher than that of within distal CRCs (37.8%; p<0.05). Moreover, the prevalence of Fn within biofilms on proximal CRCs (47.9%) and distal CRCs (48.9%) was higher than that o…	<0.05	na	na	na	na	na	na	na	na	na	na	na	na	na
21	Yu, J.; Feng, Q.; Wong, S. H.; Zhang, D.; Yi Liang, Q.; Qin, Y.; Tang, L.; Zhao, H.; Stenvang, J.; Li, Y.; Wang, X.; Chen, N.; Wu, W. K. K.; Al-Aama, J.; Nielsen, H. J.; Kiilerich, P.; Jensen, B. A. H.; Yau, T. O.; Lan, Z.; Jia, H.; Li, J.; Xiao, L.; Lam, T. Y. T.; Ng, S. C.; Cheng, A. S. L.; Wong, V. W. S.; Chan, F. K. L.; Xu, X.; Yang, H.; Madsen, L.; Datz, C.; Tilg, H.; Brunner, N.; Kristianse…	Metagenomic analysis of faecal microbiome as a tool towards targeted non-invasive biomarkers for colorectal cancer	2017	Gut	na	na	na	na	na	na	na	na	na	na	na	na	na	na	na	na	na	na	na	na
22	Tunsjo, H. S.; Gundersen, G.; Rangnes, F.; Noone, J. C.; Endres, A.; Bemanian, V.	Detection of Fusobacterium nucleatum in stool and colonic tissues from Norwegian colorectal cancer patients	2019	European Journal of Clinical Microbiology & Infectious Diseases	qPCR	11	21	18	52	nm	nm	nm	na	na	na	na	na	na	nr	nr	nr	nr	nr	nr
23	Liu, X.; Cheng, Y. W.; Shao, L.; Ling, Z. X.	Alterations of the Predominant Fecal Microbiota and Disruption of the Gut Mucosal Barrier in Patients with Early-Stage Colorectal Cancer	2020	BioMed Research Internation	na	na	na	na	na	na	na	na	na	na	na	na	na	na	na	na	na	na	na	na
24	Kashani, N., A. T. Bezmin Abadi, F. Rahimi, M. Forootan	FadA-positive Fusobacterium nucleatum is prevalent in biopsy specimens of Iranian patients with colorectal cancer	2020	New Microbes and New Infections 34 (no pagination).	PCR	45	35	24	68		0.061	na	na	na	na	na	na	na	na	na	na	na	na	na

## Sheet: New castle ottawa scale
study_id					NCOS for	Quality score			Selection				NCOS for+N:S	Comparability	Outcome				Reviewer comment
	authors	title	publication_year	Journal			total stars		item 1	item 2	item 3	item 4	Total stars Selection	item 1; Matching or adjusting OR for (Age=1 star Second factor=2 stars	item 1	item 2	item 3	Total stars Exposure
1	Amitay, E. L.; Werner, S.; Vital, M.; Pieper, D. H.; Hofler, D.; Gierse, I. J.; Butt, J.; Balavarca, Y.; Cuk, K.; Brenner, H.	Fusobacterium and colorectal cancer: causal factor or passenger? Results from a large colorectal cancer screening study	2017	Carcinogenesis	case control studies	Poor	5		1	1	b	1	3	0	1	1	0	2
2	Yu, Y. N.; Yu, T. C.; Zhao, H. J.; Sun, T. T.; Chen, H. M.; Chen, H. Y.; An, H. F.; Weng, Y. R.; Yu, J.; Li, M.; Qin, W. X.; Ma, X.; Shen, N.; Hong, J.; Fang, J. Y.	Berberine may rescue Fusobacterium nucleatum-induced colorectal tumorigenesis by modulating the tumor microenvironment	2015	Oncotarget	case control studies	Poor	5		1	1	b	1	3	0	1	1	0	2
3	Zhang, Y. Z.; Yu, X.; Yu, E. D.; Wang, N.; Cai, Q. C.; Shuai, Q.; Yan, F. H.; Jiang, L. F.; Wang, H. X.; Liu, J. X.; Chen, Y.; Li, Z. S.; Jiang, Q. W.	Changes in gut microbiota and plasma inflammatory factors across the stages of colorectal tumorigenesis: a case-control study	2018	Bmc Microbiology	case control studies	Good	7		1	1		1	3	2	1	1	0	2
4	Flanagan, L.; Schmid, J.; Ebert, M.; Soucek, P.; Kunicka, T.; Liska, V.; Bruha, J.; Neary, P.; Dezeeuw, N.; Tommasino, M.; Jenab, M.; Prehn, J. H.; Hughes, D. J.	Fusobacterium nucleatum associates with stages of colorectal neoplasia development, colorectal cancer and disease outcome	2014	European Journal of Clinical Microbiology & Infectious Diseases	case control studies	Poor	4		1	b	b	b	1	1	1	1	0	2
5	Fukugaiti, M. H.; Ignacio, A.; , Fern; es, M. R.; Ribeiro, U.; Nakano, V.; Avila-Campos, M. J.	High occurrence of Fusobacterium nucleatum and Clostridium difficile in the intestinal microbiota of colorectal carcinoma patients	2015	Brazilian Journal of Microbiology	case control studies	Poor	4		1	b	b	1	2	0	1	1	0	2
6	Suehiro, Y.; Sakai, K.; Nishioka, M.; Hashimoto, S.; Takami, T.; Higaki, S.; Shindo, Y.; Hazama, S.; Oka, M.; Nagano, H.; Sakaida, I.; Yamasaki, T.	Highly sensitive stool DNA testing of Fusobacterium nucleatum as a marker for detection of colorectal tumours in a Japanese population	2017	Annals of Clinical Biochemistry	case control studies	Poor	2		c	b	c	b	0	0	1	1	0	2
7	Rezasoltani, S.; Sharafkhah, M.; Asadzadeh Aghdaei, H.; Nazemalhosseini Mojarad, E.; Dabiri, H.; Akhavan Sepahi, A.; Modarressi, M. H.; Feizabadi, M. M.; Zali, M. R.	Applying simple linear combination, multiple logistic and factor analysis methods for candidate fecal bacteria as novel biomarkers for early detection of adenomatous polyps and colon cancer	2018	Journal of Microbiological Methods	case control studies	Poor	4		1	b	b	1	2	0	1	1	0	2
8	Eklof, V.; Lofgren-Burstrom, A.; Zingmark, C.; Edin, S.; Larsson, P.; Karling, P.; Alexeyev, O.; Rutegard, J.; Wikberg, M. L.; Palmqvist, R.	Cancer-associated fecal microbial markers in colorectal cancer detection	2017	International Journal of Cancer	case control studies	Good	7		1	1		1	3	2	1	1	0	2
9	Guo, S.; Li, L.; Xu, B.; Li, M.; Zeng, Q.; Xiao, H.; Xue, Y.; Wu, Y.; Wang, Y.; Liu, W.; Zhang, G.	A Simple and Novel Fecal Biomarker for Colorectal Cancer: Ratio of Fusobacterium Nucleatum to Probiotics Populations, Based on Their Antagonistic Effect	2018	Clinical Chemistry	case control studies	Poor	4		1	b	b	1	2	0	1	1	0	2
10	Liang, Q.; Chiu, J.; Chen, Y.; Huang, Y.; Higashimori, A.; Fang, J.; Brim, H.; Ashktorab, H.; Chien Ng, S.; Ng, S. S. M.; Zheng, S.; Chan, F. K. L.; Sung, J. J. Y.; Yu, J.	Fecal bacteria act as novel biomarkers for noninvasive diagnosis of colorectal cancer	2017	Clinical Cancer Research	case control studies	Good	7		1	1	b	1	3	2	1	1	0	2
11	Mira-Pascual, L., Cabrera-Rubio, R., Ocon, S., Costales, P., Parra, A., Suarez, A., Moris, F., Rodrigo, L., Mira, A. and Collado, M. C.	Microbial mucosal colonic shifts associated with the development of colorectal cancer reveal the presence of different bacterial and archaeal biomarkers	2015	J Gastroenterol	case control studies	Good	7		1	1	b	1	3	2	1	1	0	2
12	Repass, J.; Reproducibility Project: Cancer, Biology; Iorns, E.; Denis, A.; Williams, S. R.; Perfito, N.; Errington, T. M.	Replication Study: Fusobacterium nucleatum infection is prevalent in human colorectal carcinoma	2018	eLife	case control studies	Fair	6		1	1	b	b	2	2	1	1	0	2
13	Russo, E.; Bacci, G.; Chiellini, C.; Fagorzi, C.; Niccolai, E.; Taddei, A.; Ricci, F.; Ringressi, M. N.; Borrelli, R.; Melli, F.; Miloeva, M.; Bechi, P.; Mengoni, A.; Fani, R.; Amedei, A.	Preliminary comparison of oral and intestinal human microbiota in patients with colorectal cancer: A pilot study	2017	Frontiers in Microbiology	case control studies	Poor	4		1	b	b	1	2	0	1	1	0	2
14	Vogtmann, E.; Hua, X.; Zeller, G.; Sunagawa, S.; Voigt, A. Y.; Hercog, R.; Goedert, J. J.; Shi, J.; Bork, P.; Sinha, R.	Colorectal Cancer and the Human Gut Microbiome: Reproducibility with Whole-Genome Shotgun Sequencing	2016	PLoS One	case control studies	Good	7		1	1	b	1	3	1	1	1	1	3
15	Wang, H. F.; Li, L. F.; Guo, S. H.; Zeng, Q. Y.; Ning, F.; Liu, W. L.; Zhang, G.	Evaluation of antibody level against Fusobacterium nucleatum in the serological diagnosis of colorectal cancer	2016	Scientific Reports	case control studies	Good	6		1	1	b	1	3	1	1	1	0	2
16	Wang, T.; Cai, G.; Qiu, Y.; Fei, N.; Zhang, M.; Pang, X.; Jia, W.; Cai, S.; Zhao, L.	Structural segregation of gut microbiota between colorectal cancer patients and healthy volunteers	2012	Isme j	case control studies	Poor	3		1	b	c	b	1	0	1	1	0	2
17	Wong, S. H.; Kwong, T. N. Y.; Chow, T. C.; Luk, A. K. C.; Dai, R. Z. W.; Nakatsu, G.; Lam, T. Y. T.; Zhang, L.; Wu, J. C. Y.; Chan, F. K. L.; Ng, S. S. M.; Wong, M. C. S.; Ng, S. C.; Wu, W. K. K.; Yu, J.; Sung, J. J. Y.	Quantitation of faecal Fusobacterium improves faecal immunochemical test in detecting advanced colorectal neoplasia	2017	Gut	case control studies	Poor	3		1	1	b	1	0	1	1		0	2
18	Wu, N.; Yang, X.; Zhang, R.; Li, J.; Xiao, X.; Hu, Y.; Chen, Y.; Yang, F.; Lu, N.; Wang, Z.; Luan, C.; Liu, Y.; Wang, B.; Xiang, C.; Wang, Y.; Zhao, F.; Gao, G. F.; Wang, S.; Li, L.; Zhang, H.; Zhu, B.	Dysbiosis signature of fecal microbiota in colorectal cancer patients	2013	Microb Ecol	case control studies	Good	7		1	1	c	1	3	2	1	1	0	2
19	Xie, Y. H.; Gao, Q. Y.; Cai, G. X.; Sun, X. M.; Zou, T. H.; Chen, H. M.; Yu, S. Y.; Qiu, Y. W.; Gu, W. Q.; Chen, X. Y.; Cui, Y.; Sun, D.; Liu, Z. J.; Cai, S. J.; Xu, J.; Chen, Y. X.; Fang, J. Y.	Fecal Clostridium symbiosum for Noninvasive Detection of Early and Advanced Colorectal Cancer: Test and Validation Studies	2017	EBioMedicine	case control studies	Good	7		1	1	b	1	3	2	1	1	0	2
20	Yu, J.; Chen, Y.; Fu, X.; Zhou, X.; Peng, Y.; Shi, L.; Chen, T.; Wu, Y.	Invasive Fusobacterium nucleatum may play a role in the carcinogenesis of proximal colon cancer through the serrated neoplasia pathway	2016	International Journal of Cancer	case control studies	Poor	4		1	b	b	1	2	0	1	1	0	2
21	Yu, J.; Feng, Q.; Wong, S. H.; Zhang, D.; Yi Liang, Q.; Qin, Y.; Tang, L.; Zhao, H.; Stenvang, J.; Li, Y.; Wang, X.; Chen, N.; Wu, W. K. K.; Al-Aama, J.; Nielsen, H. J.; Kiilerich, P.; Jensen, B. A. H.; Yau, T. O.; Lan, Z.; Jia, H.; Li, J.; Xiao, L.; Lam, T. Y. T.; Ng, S. C.; Cheng, A. S. L.; Wong, V. W. S.; Chan, F. K. L.; Xu, X.; Yang, H.; Madsen, L.; Datz, C.; Tilg, H.; Brunner, N.; Kristianse…	Metagenomic analysis of faecal microbiome as a tool towards targeted non-invasive biomarkers for colorectal cancer	2017	Gut	case control studies	Poor	4		1	b	c	b	1	1	1	1	0	2
22	Tunsjo, H. S.; Gundersen, G.; Rangnes, F.; Noone, J. C.; Endres, A.; Bemanian, V.	Detection of Fusobacterium nucleatum in stool and colonic tissues from Norwegian colorectal cancer patients	2019	European Journal of Clinical Microbiology & Infectious Diseases	case control studies	Poor	5		1	1	b	1	3	0	1	1	0	2
23	Liu, X.; Cheng, Y. W.; Shao, L.; Ling, Z. X.	Alterations of the Predominant Fecal Microbiota and Disruption of the Gut Mucosal Barrier in Patients with Early-Stage Colorectal Cancer	2020	BioMed Research Internation	case control studies	Good	7		1	1	b	1	3	2	1	1	b	2
24	Kashani, N., A. T. Bezmin Abadi, F. Rahimi, M. Forootan	FadA-positive Fusobacterium nucleatum is prevalent in biopsy specimens of Iranian patients with colorectal cancer	2020	New Microbes and New Infections 34 (no pagination).	Cross sectional	Satisfactory	5		d	b	c	2	2	0	1	2		3
